# Supplementary material for: The economical lifestyle of CPR bacteria in groundwater allows little preference for environmental drivers
Source: Environ Microbiome. 2021 Dec 14;16:24. doi: 10.1186/s40793-021-00395-w (PMC8672522; doi:10.1186/s40793-021-00395-w)
Supplement: Supplementary file 1 — Additional file 1. Single copy genes from publically available CPR genomes used to predict CPR MAGs in this study. The file was taken from Anvi’o codebase (https://github.com/merenlab/anvio). [file 40793_2021_395_MOESM1_ESM.txt]

genome	class	Arg_tRNA_synt_N	B5	CTP_synth_N	CoaE	Competence	Cons_hypoth95	Cytidylate_kin	DNA_pol3_beta	DNA_pol3_beta_2	DNA_pol3_beta_3	EF_TS	Enolase_C	Enolase_N	FAD_syn	FDX-ACB	Flavokinase	GAD	GMP_synt_C	GTP1_OBG	GidB	GrpE	IF-2	IF2_N	IF3_C	IF3_N	IPPT	LepA_C	Methyltransf_5	MurB_C	NusA_N	Oligomerisation	PGK	PNPase	Pept_tRNA_hydro	Peptidase_A8	Phe_tRNA-synt_N	PseudoU_synth_1	RBFA	RNA_pol_A_CTD	RNA_pol_A_bac	RNA_pol_L	RNA_pol_Rpb1_1	RNA_pol_Rpb1_2	RNA_pol_Rpb1_3	RNA_pol_Rpb1_4	RNA_pol_Rpb1_5	RNA_pol_Rpb2_1	RNA_pol_Rpb2_2
c0001	CPR	1	1	1	0	1	1	0	1	1	1	1	1	1	0	1	1	0	0	1	0	1	1	0	1	0	1	1	1	1	1	0	0	0	1	0	1	0	0	1	1	1	1	1	1	0	1	1	1
c0002	CPR	0	1	1	0	1	0	0	1	1	1	1	1	1	0	1	1	0	1	0	0	1	1	0	1	1	1	0	1	1	1	0	0	0	1	0	1	0	0	0	1	1	1	1	0	0	0	1	1
c0003	CPR	1	1	1	0	1	0	0	1	1	1	1	1	1	0	0	0	0	0	1	0	1	1	0	1	1	1	1	1	0	0	0	1	0	1	1	0	0	0	0	1	1	1	1	1	0	1	1	1
c0004	CPR	0	0	1	0	0	0	0	1	1	1	0	1	1	0	0	0	0	0	0	0	1	1	1	0	0	0	1	1	0	1	0	1	0	1	1	0	0	1	0	1	1	1	1	1	1	1	1	1
c0005	CPR	0	1	1	0	1	0	0	1	1	1	0	1	1	0	1	0	0	0	1	0	1	0	0	1	1	1	1	1	1	0	0	1	0	0	0	0	0	0	0	1	1	1	1	1	0	1	1	1
c0006	CPR	1	1	1	0	1	0	0	1	1	1	1	0	0	0	1	0	0	0	1	0	1	1	0	1	1	1	1	1	1	1	0	1	0	1	0	0	0	1	1	1	1	1	1	1	0	1	1	1
c0007	CPR	0	1	1	0	1	0	0	1	1	1	0	0	0	0	1	0	0	1	1	0	0	1	0	0	0	0	1	1	1	1	0	1	0	1	0	0	0	0	1	1	1	1	1	1	0	1	1	1
c0008	CPR	1	1	1	0	1	0	1	1	1	1	1	1	1	0	1	0	0	0	0	0	1	1	1	1	1	1	1	1	1	1	0	1	0	1	1	1	0	0	0	1	1	1	1	1	1	1	1	1
c0009	CPR	1	1	0	0	1	0	0	1	1	1	1	1	1	0	1	0	0	0	1	0	1	1	0	1	1	1	0	1	1	1	0	0	0	1	0	1	0	0	0	1	1	1	1	1	0	1	1	1
c0010	CPR	1	0	0	0	1	0	0	1	1	1	0	0	0	0	0	0	0	0	1	0	1	0	0	1	1	1	1	1	0	1	0	0	0	1	0	0	0	0	1	1	1	0	0	1	1	1	1	1
c0011	CPR	1	1	1	0	1	0	0	1	1	1	1	0	0	0	1	0	0	0	1	0	1	1	0	1	1	1	1	1	1	1	0	1	1	1	0	1	0	1	0	1	1	1	1	1	1	1	1	1
c0012	CPR	1	0	0	0	1	0	0	1	1	1	1	0	0	0	1	0	0	0	0	0	1	1	0	1	1	1	0	1	0	1	0	1	1	1	0	0	0	1	0	1	1	0	0	0	0	0	0	0
c0013	CPR	1	1	0	0	1	1	0	1	1	1	1	1	1	0	0	0	0	0	1	0	1	1	0	1	0	0	1	1	0	1	0	1	0	1	0	0	0	0	1	1	1	1	1	1	0	1	1	1
c0014	CPR	0	1	1	0	0	0	0	1	1	1	1	0	0	0	1	0	0	0	1	0	1	1	0	0	0	1	1	0	0	0	0	0	0	1	0	0	0	0	0	1	1	0	0	0	0	0	0	0
c0015	CPR	1	1	1	0	1	0	0	1	1	1	1	1	1	0	1	0	0	0	1	0	1	1	0	1	1	1	1	1	1	1	0	1	0	1	0	0	0	1	1	1	1	1	1	1	0	1	1	1
c0016	CPR	0	1	1	0	1	0	0	1	1	1	1	1	1	0	1	0	0	1	1	0	1	1	0	1	1	0	0	1	1	1	0	1	0	0	0	1	0	0	1	1	1	1	1	1	0	1	1	1
c0017	CPR	1	0	0	0	1	0	0	1	1	1	1	1	1	0	0	0	0	0	0	0	0	1	0	1	1	1	0	0	0	1	0	0	0	1	0	0	0	1	0	1	1	1	1	1	0	0	1	1
c0018	CPR	1	1	1	0	1	0	0	1	1	1	1	0	0	0	0	0	0	0	1	0	0	1	0	0	0	1	1	1	1	1	0	1	0	1	1	0	0	0	0	1	1	1	1	1	0	1	1	1
c0019	CPR	1	1	1	0	1	0	0	1	1	1	1	1	1	0	1	0	0	0	1	0	1	1	1	1	1	1	1	1	1	1	0	1	1	1	1	1	0	1	0	1	1	1	1	1	0	1	1	1
c0020	CPR	1	1	1	0	1	0	0	1	1	1	1	1	1	0	1	1	0	0	0	0	1	1	1	1	1	1	1	1	1	1	0	1	0	1	1	1	0	1	0	1	1	1	1	1	1	1	1	1
c0021	CPR	1	1	0	0	0	0	0	1	1	1	0	1	1	0	1	0	0	0	1	0	1	1	1	0	0	1	1	0	1	1	0	1	1	1	0	1	0	1	0	1	1	1	1	1	0	1	0	0
c0022	CPR	1	1	0	0	1	1	0	1	1	1	1	1	1	0	1	0	0	0	0	0	1	1	0	1	1	1	1	1	0	1	0	0	0	1	0	1	0	0	0	1	1	1	1	1	0	1	1	1
c0023	CPR	1	0	1	0	1	0	0	1	1	1	1	0	0	0	1	0	0	0	1	0	1	1	0	1	1	1	1	1	1	1	0	1	1	1	0	0	0	0	0	1	1	1	1	1	0	1	1	1
c0024	CPR	1	1	1	0	1	0	0	0	0	0	0	0	0	0	0	1	1	1	1	0	1	1	1	1	1	1	0	0	0	1	0	1	0	1	1	0	0	1	0	1	1	0	0	0	0	0	1	1
c0025	CPR	1	0	0	0	1	0	0	1	1	1	1	0	0	0	1	0	0	0	1	0	1	1	0	1	1	1	1	1	0	1	0	0	0	1	0	0	0	1	1	1	1	1	1	1	1	1	1	1
c0026	CPR	1	1	0	0	1	1	0	0	0	0	1	0	0	0	0	0	0	0	1	0	0	0	0	1	1	0	0	0	0	0	0	0	0	1	0	0	0	0	0	1	1	1	1	1	0	1	1	1
c0027	CPR	0	1	1	0	0	0	0	1	0	1	1	0	0	0	0	0	0	0	0	0	1	0	0	1	1	1	1	1	1	1	0	1	0	1	0	1	0	0	0	1	1	1	1	1	0	1	1	1
c0028	CPR	1	1	1	0	1	0	0	1	1	1	1	0	0	0	1	0	0	0	1	0	0	0	0	1	1	1	1	1	1	0	0	1	0	1	0	1	0	0	1	1	1	1	1	1	1	1	1	1
c0029	CPR	1	1	1	0	1	0	0	1	1	1	1	1	1	0	0	1	1	0	0	0	1	1	1	1	1	1	1	1	1	1	0	1	0	1	1	1	0	0	0	1	1	1	1	1	0	1	1	1
c0030	CPR	1	1	0	0	1	0	0	0	0	0	1	0	0	0	0	0	0	0	1	0	0	1	0	1	1	1	1	1	1	1	0	1	1	0	0	1	0	0	0	0	0	1	1	1	1	1	0	0
c0031	CPR	1	1	1	0	1	0	0	1	1	1	1	1	1	0	1	0	1	0	0	0	1	1	0	1	1	1	1	1	1	1	0	1	0	1	1	1	0	1	0	1	1	1	1	1	1	1	1	1
c0032	CPR	0	0	0	0	0	1	0	0	0	0	0	1	1	0	1	0	0	0	0	0	0	0	0	1	1	0	0	0	0	0	0	0	0	0	0	0	0	0	0	0	0	0	0	0	0	0	0	0
c0033	CPR	1	0	1	0	1	0	0	1	1	1	1	0	1	0	0	0	0	0	1	0	1	1	0	1	1	1	1	1	1	1	0	1	0	0	0	0	0	1	0	0	0	0	0	0	0	0	0	0
c0034	CPR	0	1	1	0	1	0	0	1	1	1	1	1	1	0	1	0	0	1	1	0	1	1	0	1	1	1	1	1	1	1	0	1	0	1	0	1	0	0	1	1	1	1	1	1	0	1	1	1
c0035	CPR	1	1	0	0	0	0	0	1	1	1	1	0	0	0	1	0	0	0	0	0	0	1	0	1	0	1	1	1	0	0	0	0	0	1	0	0	0	0	0	1	1	0	0	0	0	0	0	0
c0036	CPR	0	0	0	0	0	0	0	0	0	0	1	1	1	0	0	0	0	0	0	0	1	0	0	0	0	0	1	1	0	0	0	1	0	1	0	0	0	0	1	1	0	1	1	1	0	1	1	1
c0037	CPR	1	1	0	0	1	0	0	1	1	1	1	0	0	0	1	0	0	0	0	0	1	0	0	0	0	0	0	0	1	1	0	0	0	1	0	0	0	0	0	1	1	1	1	1	1	1	1	1
c0038	CPR	1	1	1	0	1	0	0	1	1	1	1	1	1	0	1	1	0	1	1	0	1	1	0	1	1	1	1	1	1	1	0	1	0	1	0	1	0	0	0	1	1	1	1	1	0	1	1	1
c0039	CPR	1	1	0	0	1	1	0	1	1	1	0	1	1	0	0	0	0	0	1	0	1	1	0	1	1	1	1	1	0	1	0	1	0	1	0	1	0	0	1	1	1	1	1	1	0	1	1	1
c0040	CPR	1	0	0	0	1	0	0	1	1	1	1	1	0	0	0	1	0	1	1	0	0	1	0	1	1	1	1	1	1	0	0	0	1	0	0	1	0	0	1	0	0	0	0	0	0	0	1	1
c0041	CPR	0	1	1	0	1	0	0	1	1	1	1	0	0	0	1	0	0	0	0	0	1	0	0	0	0	1	1	0	0	1	0	1	0	0	0	0	0	0	0	1	1	1	1	1	0	1	1	1
c0042	CPR	1	0	1	0	1	0	0	1	1	1	1	1	1	0	1	0	0	0	1	0	1	1	1	1	1	1	1	1	1	1	0	1	1	1	1	0	0	1	0	1	1	1	1	1	0	1	1	1
c0043	CPR	1	1	0	0	1	0	1	0	0	0	1	0	0	0	0	1	0	1	1	0	1	0	0	1	1	1	1	1	1	0	0	0	0	1	0	1	0	0	1	1	1	1	1	1	1	1	1	1
c0044	CPR	1	1	1	0	1	0	0	1	1	1	1	1	1	0	0	0	1	0	1	0	1	1	0	1	1	1	0	1	1	1	0	1	0	1	1	1	0	0	0	1	1	1	1	1	0	1	0	1
c0045	CPR	1	1	0	0	1	0	0	1	1	1	1	1	1	0	1	1	0	0	0	0	1	1	0	1	1	1	1	0	1	1	0	1	0	1	0	0	0	1	0	1	1	1	1	1	0	1	1	1
c0046	CPR	0	1	0	0	0	0	0	0	0	0	0	1	1	0	1	0	1	0	0	0	0	1	1	0	0	1	0	0	0	0	0	1	0	0	0	1	0	1	0	1	1	0	0	0	0	0	0	0
c0047	CPR	1	1	0	0	0	0	0	0	0	0	0	1	1	0	1	0	0	0	1	0	1	0	0	1	1	0	0	0	1	1	0	0	0	0	0	1	0	0	0	1	1	1	1	1	0	1	1	1
c0048	CPR	0	1	0	0	0	0	0	1	1	1	1	0	0	0	1	0	0	0	1	0	1	1	0	0	0	0	0	0	0	1	0	1	0	0	0	1	0	1	0	1	1	1	1	1	0	1	1	1
c0049	CPR	1	0	1	0	1	0	1	1	1	1	1	0	0	0	1	0	0	0	1	0	0	1	0	1	1	1	1	1	0	1	0	1	0	1	0	0	0	1	0	0	0	1	1	1	0	1	0	0
c0050	CPR	1	1	0	0	1	0	0	1	1	1	0	1	1	0	1	0	0	0	1	0	1	1	0	0	0	1	1	1	1	1	0	1	0	1	0	0	0	1	1	1	1	0	0	0	0	0	0	0
c0051	CPR	1	1	1	0	1	0	0	1	1	1	1	1	1	0	1	0	0	0	0	0	1	1	1	1	1	1	1	1	1	1	0	1	0	0	1	1	0	0	1	1	1	1	1	1	1	1	1	1
c0052	CPR	0	1	0	0	1	0	0	1	1	1	1	1	1	0	1	0	0	0	1	0	0	1	0	1	0	1	1	0	1	1	0	1	0	1	0	0	0	0	0	1	1	1	1	1	1	1	1	1
c0053	CPR	1	1	1	0	1	0	1	1	1	1	1	1	1	0	0	1	0	1	1	0	1	1	0	1	1	1	1	1	1	1	0	1	1	1	0	0	0	0	1	1	1	1	1	1	1	1	1	1
c0054	CPR	0	1	0	0	1	0	0	1	1	1	1	1	1	0	1	0	0	0	1	0	1	1	0	1	1	1	1	1	1	1	0	1	0	1	0	0	0	1	0	1	1	1	1	1	0	1	1	1
c0055	CPR	1	0	0	0	1	0	0	1	1	1	0	1	1	0	0	0	0	0	0	0	0	1	0	1	1	1	1	1	0	0	0	1	1	1	0	0	0	0	0	0	0	1	1	1	0	1	1	1
c0056	CPR	1	1	1	0	1	0	0	1	1	1	1	1	1	0	1	0	0	0	1	0	1	1	0	1	1	1	1	1	1	0	0	1	0	0	0	0	0	1	0	1	1	1	1	1	0	1	0	0
c0057	CPR	1	1	1	0	1	0	0	1	1	1	1	1	1	0	1	0	0	0	0	0	1	1	1	1	1	1	1	1	1	1	0	1	0	1	1	1	0	0	0	1	1	1	1	1	1	1	1	1
c0058	CPR	1	1	1	0	1	0	0	1	1	1	1	1	1	0	1	0	0	0	1	0	1	1	0	1	1	1	0	1	1	1	0	1	1	1	0	1	0	0	0	1	1	1	1	1	0	1	1	1
c0059	CPR	1	0	1	0	1	0	0	1	1	1	0	1	1	0	0	0	0	0	0	0	0	1	0	1	1	1	0	0	0	1	0	1	0	1	0	1	0	0	0	0	0	1	1	1	0	1	0	0
c0060	CPR	0	1	0	0	0	0	0	1	1	1	1	1	1	0	0	0	0	0	0	0	1	1	0	1	1	1	1	1	0	1	0	1	0	1	0	1	0	0	0	1	1	1	1	1	0	1	1	1
c0061	CPR	1	1	1	0	1	0	0	1	1	1	1	1	1	0	1	0	0	0	0	0	1	1	0	1	1	0	0	1	1	1	0	1	0	1	0	1	0	0	0	1	1	1	1	1	0	1	1	1
c0062	CPR	1	0	1	0	1	0	0	0	0	0	0	0	0	0	0	0	0	0	0	0	1	1	0	0	0	1	1	0	0	0	0	1	0	1	0	0	0	1	0	1	1	1	1	1	1	1	1	1
c0063	CPR	1	1	1	1	1	0	0	1	1	1	1	1	1	0	1	1	1	1	1	1	1	1	1	1	0	1	1	1	1	1	0	1	1	1	1	1	0	0	0	1	1	1	1	1	0	1	1	1
c0064	CPR	1	0	0	0	0	0	0	0	0	0	1	1	1	0	0	0	0	0	0	0	0	0	0	1	1	0	0	1	0	0	0	0	0	0	0	0	0	0	0	1	0	1	1	1	0	1	1	1
c0065	CPR	1	1	1	0	1	0	0	1	1	1	1	1	1	0	1	0	0	0	1	0	1	1	0	1	1	1	1	1	1	1	0	1	0	1	1	1	0	0	0	1	1	1	1	1	0	1	1	1
c0066	CPR	1	1	0	0	0	0	0	1	1	1	1	0	0	0	1	1	0	0	0	0	1	1	0	1	0	1	1	0	1	1	0	0	0	0	0	0	0	1	0	1	1	1	1	0	0	1	1	1
c0067	CPR	1	0	0	0	1	0	0	1	1	1	0	0	0	0	0	0	0	0	1	0	0	1	0	1	1	1	1	1	1	1	0	0	0	1	0	0	0	1	0	1	1	1	1	1	0	1	1	1
c0068	CPR	1	1	0	0	0	0	0	0	0	0	1	1	1	0	1	0	0	0	1	0	0	1	1	1	1	1	0	1	1	1	0	0	0	1	0	0	0	1	0	1	1	1	1	1	1	1	1	1
c0069	CPR	1	0	0	0	1	0	0	0	0	0	1	1	1	0	0	0	0	0	0	0	1	0	0	0	0	0	1	0	0	0	0	0	0	1	0	0	0	0	1	1	1	0	0	0	0	0	0	0
c0070	CPR	1	0	0	0	1	0	0	1	1	1	1	1	1	0	0	0	0	0	0	0	1	1	0	1	1	1	1	1	1	1	0	1	1	1	0	0	0	0	0	1	1	1	1	1	0	1	1	1
c0071	CPR	1	1	1	0	1	0	0	1	1	1	1	0	0	0	1	1	0	1	1	0	1	0	0	1	1	1	1	1	1	1	0	1	0	1	0	0	0	0	0	1	1	1	1	1	0	1	1	1
c0072	CPR	1	0	1	0	1	0	0	1	1	1	1	0	0	0	0	1	0	0	0	0	1	0	0	1	1	1	1	1	1	1	0	1	0	1	0	0	0	0	0	1	1	1	1	1	0	1	1	1
c0073	CPR	0	1	1	0	0	0	0	1	1	1	1	1	1	0	1	0	0	1	1	0	1	1	0	1	1	1	1	1	1	1	0	0	0	1	0	1	0	0	1	1	1	1	1	1	0	1	1	1
c0074	CPR	1	0	0	0	1	1	0	1	1	1	1	1	1	0	0	0	0	0	0	0	1	1	0	1	1	1	1	1	0	1	0	1	0	1	0	0	0	0	1	1	1	1	1	1	0	1	1	1
c0075	CPR	0	1	1	0	1	0	0	0	0	0	0	0	0	0	0	0	0	0	0	0	0	1	0	1	1	1	0	1	1	0	0	1	0	1	1	1	0	0	0	1	1	1	1	1	0	1	1	1
c0076	CPR	1	0	0	0	1	0	0	1	1	1	1	1	1	0	0	0	0	0	1	0	1	1	0	0	0	0	1	1	0	0	0	1	1	0	0	0	0	0	0	0	0	1	1	1	0	1	1	1
c0077	CPR	1	1	1	0	1	0	1	1	1	1	1	1	1	0	0	0	0	0	1	0	1	1	0	1	1	1	1	1	0	1	0	1	0	1	0	1	0	0	0	1	1	1	1	1	0	1	1	1
c0078	CPR	1	0	1	0	1	0	0	1	1	1	0	0	0	0	0	0	0	0	0	0	0	1	0	0	0	1	0	1	1	1	0	1	0	1	0	0	0	0	0	1	1	1	1	1	0	1	1	1
c0079	CPR	1	0	0	0	1	0	0	1	1	1	0	0	0	0	0	0	0	0	0	0	1	1	0	0	0	0	0	0	0	1	0	1	0	1	0	0	0	0	0	1	1	1	1	1	0	1	1	1
c0080	CPR	1	1	1	0	1	0	0	1	1	1	1	1	1	0	1	1	0	1	0	0	1	1	0	1	1	1	1	1	1	1	0	0	0	1	0	1	0	0	0	1	1	1	1	1	0	1	1	1
c0081	CPR	0	0	0	0	0	0	0	1	1	1	0	1	0	0	1	0	0	1	0	0	0	0	0	0	0	1	0	1	1	0	0	0	0	0	1	0	0	0	1	1	1	0	0	0	0	0	0	0
c0082	CPR	0	0	0	0	0	0	0	1	1	1	1	1	1	0	0	0	0	0	0	0	1	1	0	0	0	0	0	0	1	1	0	0	0	1	0	0	0	0	0	1	1	1	1	1	0	1	1	1
c0083	CPR	1	0	0	0	0	0	0	0	0	0	0	0	0	0	1	0	0	0	0	0	1	1	0	1	1	0	1	0	0	1	0	1	1	0	0	0	1	0	0	0	0	0	0	0	0	0	0	0
c0084	CPR	1	1	1	0	1	0	0	1	1	1	1	1	1	0	1	0	0	1	1	0	1	1	0	1	1	1	1	1	1	1	0	1	0	1	0	0	0	1	0	1	1	1	1	1	0	1	1	1
c0085	CPR	0	1	1	0	1	0	0	1	1	1	1	1	1	0	0	0	0	0	1	0	0	0	0	1	1	1	1	1	0	0	0	1	0	1	1	0	0	0	0	1	1	1	1	1	1	1	1	1
c0086	CPR	1	1	0	0	0	0	0	1	1	1	1	1	1	0	0	0	0	0	1	0	1	0	0	1	1	0	0	1	0	0	0	0	0	1	1	1	0	0	1	1	1	1	1	1	0	1	1	1
c0087	CPR	1	1	1	0	1	0	1	1	1	1	1	1	1	0	1	0	0	0	1	0	1	1	1	1	1	1	1	1	1	1	0	1	1	1	1	0	0	1	0	1	1	1	1	1	1	1	1	1
c0088	CPR	0	1	1	0	1	0	0	1	1	1	1	1	1	0	1	0	0	0	1	0	1	1	0	1	1	1	0	1	1	1	0	1	0	1	0	1	0	0	0	1	1	1	1	1	0	1	1	1
c0089	CPR	1	1	1	0	1	0	1	1	1	1	1	1	1	0	0	0	0	0	0	1	0	1	0	1	1	1	1	1	1	1	0	1	0	1	1	1	1	1	1	1	1	1	1	1	1	1	1	1
c0090	CPR	1	1	1	0	1	1	0	0	0	0	1	0	0	0	0	0	0	0	1	0	1	0	0	0	0	1	1	0	0	1	0	0	0	1	0	0	0	0	1	1	1	1	1	1	0	1	1	1
c0091	CPR	1	0	1	0	1	1	0	1	1	1	1	1	1	0	0	1	0	0	1	0	0	1	0	1	0	1	1	1	0	1	0	0	0	1	0	0	0	0	0	0	0	0	0	0	0	0	0	0
c0092	CPR	0	0	1	0	1	0	0	1	1	1	1	0	0	0	1	0	0	0	1	0	1	0	0	0	0	1	1	1	1	1	0	1	0	1	0	0	0	0	0	0	0	0	0	0	0	0	1	1
c0093	CPR	1	0	1	0	1	0	0	1	1	1	1	1	1	0	1	0	0	0	1	0	1	1	1	1	1	0	1	1	0	1	0	1	1	1	1	0	0	1	0	1	1	1	1	1	0	1	1	1
c0094	CPR	1	0	0	0	1	0	0	1	1	1	1	0	0	0	1	0	0	0	1	0	1	1	0	0	0	1	1	1	0	1	0	1	0	1	0	0	0	0	0	1	1	1	1	1	0	1	1	1
c0095	CPR	1	1	1	0	1	0	0	1	1	1	1	0	0	0	1	0	0	0	1	0	1	1	0	1	1	1	1	1	1	1	0	1	0	1	0	0	0	1	1	1	1	1	1	1	0	1	1	1
c0096	CPR	1	1	1	0	1	0	0	0	0	0	1	0	0	0	1	0	0	0	1	0	1	0	0	1	1	0	1	0	0	0	0	1	0	1	0	1	0	0	0	0	0	0	0	0	0	0	0	0
c0097	CPR	0	1	0	0	1	0	1	1	1	1	1	1	1	0	0	0	0	0	1	0	1	1	0	1	1	1	1	1	1	1	0	1	1	0	1	0	0	0	0	1	1	1	1	1	0	1	1	1
c0098	CPR	1	1	1	0	1	0	0	1	1	1	1	1	1	0	1	0	0	0	1	0	1	1	1	1	1	1	1	1	1	1	0	1	0	1	0	1	0	1	0	1	1	1	1	1	1	1	1	1
c0099	CPR	1	1	0	0	1	0	0	1	1	1	1	1	1	0	1	0	1	0	0	0	1	1	1	1	1	1	1	1	1	1	0	1	0	1	1	1	1	1	1	1	1	1	1	1	1	1	1	1
c0100	CPR	0	1	0	0	0	0	0	1	1	1	0	1	1	0	0	0	0	0	0	0	1	1	0	1	1	0	1	1	1	1	0	1	0	1	0	1	0	0	0	1	1	0	1	1	0	1	1	1
c0101	CPR	0	0	0	0	1	0	0	1	1	1	0	0	0	0	0	0	0	0	1	0	1	0	0	0	0	1	1	1	1	0	0	0	0	0	0	0	0	0	0	1	1	1	1	1	0	1	1	1
c0102	CPR	1	0	0	0	1	1	0	1	1	1	0	1	1	0	0	0	0	0	0	0	1	1	0	0	0	0	1	1	0	1	0	1	0	0	0	0	0	0	1	1	1	1	1	1	0	1	1	1
c0103	CPR	0	0	1	0	1	0	0	1	1	1	0	0	0	0	0	1	0	1	0	0	0	0	0	1	1	0	0	1	1	0	0	1	0	1	0	1	0	0	0	1	1	1	1	1	0	1	0	0
c0104	CPR	1	1	1	0	1	0	1	1	1	1	1	1	1	0	0	0	0	0	1	0	1	1	0	1	1	1	1	0	0	1	0	1	0	1	0	1	0	0	0	1	1	1	1	1	0	1	1	1
c0105	CPR	1	1	1	0	1	0	0	1	1	1	1	1	1	0	1	0	0	0	0	0	1	1	1	1	1	0	1	0	1	1	0	1	0	0	1	1	0	0	1	1	1	1	1	1	1	1	1	1
c0106	CPR	0	0	0	0	1	0	0	1	1	1	0	0	0	0	0	1	0	0	0	0	0	1	1	0	0	1	0	0	0	1	0	0	0	1	1	0	0	0	0	0	0	1	1	1	0	1	1	1
c0107	CPR	1	0	1	0	0	0	0	0	0	0	1	0	0	0	0	0	0	0	0	0	0	1	0	1	1	1	0	0	0	1	0	1	0	0	0	0	0	1	1	1	1	1	1	1	0	1	1	1
c0108	CPR	1	0	1	0	1	0	1	1	1	1	1	0	0	0	0	0	0	0	0	0	1	0	0	1	1	1	0	1	0	0	0	1	0	0	0	1	0	1	1	1	1	0	0	0	0	0	0	0
c0109	CPR	0	1	0	0	1	0	0	1	1	1	1	1	1	0	1	0	0	0	1	0	1	1	0	1	1	1	0	1	1	1	0	1	0	1	0	1	0	0	0	1	1	1	1	1	0	1	1	1
c0110	CPR	0	1	1	0	1	0	0	1	1	1	1	0	0	0	1	0	0	0	0	0	1	0	0	1	1	1	1	1	1	1	0	1	0	1	0	0	0	0	1	1	1	1	1	1	0	1	0	0
c0111	CPR	1	1	1	0	1	0	0	1	1	1	1	1	1	0	1	1	1	1	0	0	1	1	1	1	1	1	1	1	1	1	0	1	0	1	1	1	0	1	0	1	1	1	1	1	1	1	1	1
c0112	CPR	1	0	1	0	1	0	0	1	1	1	1	0	0	0	1	0	0	0	1	0	1	1	0	1	1	0	1	1	1	1	0	1	1	1	0	0	0	1	0	1	1	1	1	1	1	1	1	1
c0113	CPR	0	0	1	0	1	0	0	1	1	1	1	0	0	0	1	0	0	0	1	0	1	1	0	1	1	1	1	0	0	1	0	1	0	1	0	0	0	1	1	1	1	1	1	1	0	1	1	1
c0114	CPR	1	1	0	0	1	1	0	1	1	1	0	1	1	0	1	0	0	0	1	0	1	1	0	1	1	1	1	1	1	1	0	0	0	0	0	1	0	0	0	0	0	1	1	1	0	1	1	1
c0115	CPR	1	0	1	0	1	0	0	1	1	1	0	0	0	0	0	1	0	0	0	0	0	0	0	1	1	0	1	1	0	1	0	0	0	1	0	0	0	0	0	1	1	1	1	1	1	1	1	1
c0116	CPR	1	1	1	0	1	0	0	1	1	1	1	1	1	0	1	1	0	1	0	0	1	1	1	1	1	0	1	1	1	0	0	1	0	1	1	1	0	1	0	1	1	1	1	1	0	1	0	0
c0117	CPR	1	1	0	0	1	1	0	1	1	1	1	1	1	0	0	0	0	0	1	0	1	1	0	1	1	1	1	1	0	1	0	1	0	1	0	1	0	0	1	1	1	1	1	1	0	1	1	1
c0118	CPR	1	0	0	0	1	0	0	1	1	1	1	0	0	0	1	0	0	0	1	0	1	1	0	1	1	1	1	1	1	1	0	1	1	0	0	0	0	1	0	1	1	1	1	1	0	1	1	1
c0119	CPR	1	1	1	0	1	0	0	1	1	1	1	1	1	0	1	0	0	1	1	0	1	1	0	1	1	1	1	1	1	1	0	1	0	1	0	0	0	1	0	1	1	1	1	1	0	1	1	1
c0120	CPR	0	1	1	0	1	0	0	1	1	1	0	1	1	0	1	1	0	1	0	0	1	1	1	1	1	1	1	1	1	0	0	1	0	0	1	1	0	1	0	0	1	1	1	1	0	1	1	1
c0121	CPR	1	1	0	0	1	1	0	0	0	0	1	0	0	0	1	0	0	0	1	0	1	1	0	1	1	0	1	0	0	1	0	1	0	1	1	1	0	0	1	1	1	0	0	0	0	0	0	0
c0122	CPR	0	1	0	0	0	0	0	1	1	0	1	0	0	0	1	0	0	0	0	0	1	1	0	1	1	1	0	1	1	1	0	1	0	0	0	1	0	0	0	1	1	1	1	1	0	1	1	1
c0123	CPR	1	1	1	0	1	0	0	1	1	1	1	1	1	0	0	0	0	0	1	0	1	1	0	0	0	1	1	1	0	1	0	1	0	1	0	1	0	0	0	1	1	1	1	1	0	1	1	1
c0124	CPR	1	1	1	0	1	0	1	1	1	1	1	1	1	0	0	0	0	0	1	0	1	1	0	1	1	1	1	0	0	1	0	1	0	1	0	1	0	0	0	1	1	1	1	1	0	1	1	1
c0125	CPR	0	1	1	0	1	0	0	0	0	0	1	1	1	0	1	0	0	0	1	0	0	1	1	0	0	1	1	0	0	0	0	1	0	1	0	0	0	1	0	1	1	0	0	0	0	0	0	0
c0126	CPR	0	1	0	0	1	0	0	1	1	1	1	1	1	0	0	0	0	0	1	0	1	1	0	1	1	1	0	1	1	1	0	1	0	1	1	0	0	0	0	1	1	1	1	1	0	1	1	1
c0127	CPR	1	0	1	0	1	0	0	1	1	1	1	0	0	0	1	1	0	1	1	0	1	1	0	1	1	1	0	1	1	1	0	1	0	1	0	0	0	1	0	1	1	1	1	1	1	1	1	1
c0128	CPR	1	1	1	0	1	0	0	1	1	1	1	1	1	0	1	0	1	0	0	0	1	1	0	1	1	1	1	1	1	1	0	1	0	1	1	1	0	1	0	1	1	1	1	1	1	1	1	1
c0129	CPR	1	0	0	0	1	0	0	1	1	1	0	0	0	0	0	1	0	1	1	0	1	1	1	1	1	1	1	1	1	1	0	1	0	0	1	0	0	1	0	1	1	0	0	0	0	0	0	0
c0130	CPR	1	0	1	0	1	0	0	1	1	1	1	0	0	0	1	0	0	1	1	0	1	1	0	1	0	1	1	1	1	0	0	1	0	1	0	0	0	1	1	1	1	1	1	1	0	1	1	1
c0131	CPR	1	1	0	0	1	0	0	1	1	1	1	0	0	0	1	0	0	0	1	0	1	1	0	1	1	1	1	1	1	1	0	0	0	1	0	1	0	1	0	1	1	1	1	1	0	1	1	1
c0132	CPR	0	0	0	0	0	0	0	1	1	1	1	0	0	0	0	0	0	0	0	0	1	1	0	0	0	0	1	1	1	0	0	1	0	0	0	0	0	1	1	1	1	1	1	1	0	1	1	1
c0133	CPR	1	0	0	0	1	0	0	1	1	1	1	0	0	0	1	0	0	0	1	0	1	1	0	1	1	1	1	1	0	1	0	0	0	1	0	0	0	1	1	1	1	1	1	1	1	1	1	1
c0134	CPR	1	1	1	0	1	0	1	1	1	1	1	1	1	0	0	0	0	0	1	0	1	1	0	1	1	1	1	1	1	1	0	1	0	1	1	1	0	0	0	1	1	1	1	1	0	1	1	1
c0135	CPR	0	1	0	0	0	0	0	0	0	0	0	0	0	0	1	0	0	0	0	0	0	0	0	0	0	1	0	0	1	0	0	0	0	0	0	1	0	0	0	1	1	1	1	1	0	1	1	1
c0136	CPR	1	1	0	0	1	0	0	1	1	1	1	1	1	0	1	0	0	0	1	0	1	1	0	1	1	1	1	1	1	1	0	1	0	1	0	1	0	1	0	1	1	1	1	1	0	1	1	1
c0137	CPR	1	1	1	0	1	0	0	1	1	1	1	1	1	0	1	0	0	0	1	0	1	1	0	1	1	1	1	1	0	1	0	1	0	1	0	1	0	1	0	1	1	1	1	1	1	1	1	1
c0138	CPR	1	1	1	0	1	0	0	1	1	1	1	1	1	0	1	0	0	0	0	0	1	1	0	1	1	0	0	1	1	1	0	1	0	1	0	1	0	0	1	1	1	1	1	1	0	1	1	1
c0139	CPR	1	1	1	0	1	0	1	1	1	1	1	1	1	0	1	0	0	0	0	0	1	1	1	1	1	1	1	1	1	1	0	1	0	1	1	1	0	0	0	1	1	1	1	1	0	1	1	1
c0140	CPR	1	1	1	0	1	0	0	1	1	1	0	1	1	0	0	1	0	0	1	0	1	1	0	1	1	1	0	1	1	1	0	1	0	1	0	1	0	0	0	1	1	1	1	1	0	1	1	1
c0141	CPR	1	0	1	0	1	0	0	0	0	0	0	1	1	0	0	1	0	1	0	0	1	1	0	1	1	1	1	0	0	1	0	1	0	1	0	0	0	1	1	1	1	1	1	1	1	1	1	1
c0142	CPR	1	1	1	0	0	0	0	1	1	1	1	1	1	0	1	0	1	0	1	0	1	1	1	1	1	1	1	1	1	1	0	1	1	1	1	1	0	1	0	0	0	1	1	1	0	1	1	1
c0143	CPR	0	0	1	0	1	0	0	0	0	0	0	1	1	0	1	0	0	0	1	1	1	1	1	1	1	1	1	1	1	0	0	0	1	1	1	0	0	1	0	1	1	1	1	1	0	1	1	1
c0144	CPR	1	0	1	0	1	0	0	1	1	1	1	0	0	0	1	1	0	1	1	0	1	1	0	1	1	1	1	1	1	1	0	1	0	1	0	0	0	1	0	1	1	1	1	1	1	1	1	1
c0145	CPR	1	1	1	0	1	0	0	1	1	1	1	1	1	0	1	0	0	0	0	0	1	1	0	1	1	0	0	1	1	1	0	1	0	1	0	1	0	0	0	1	1	1	1	1	0	1	1	1
c0146	CPR	1	0	1	0	1	0	0	1	1	1	1	1	1	0	0	0	0	0	1	0	1	1	0	0	0	1	1	1	0	1	0	1	0	1	0	0	0	0	0	1	1	1	1	1	0	1	1	1
c0147	CPR	1	1	1	0	1	0	0	1	1	1	1	1	1	0	1	0	0	0	0	0	1	1	1	1	1	1	1	1	1	1	0	1	0	1	1	1	0	0	0	1	1	1	1	1	1	1	1	1
c0148	CPR	1	1	1	0	0	0	0	1	1	1	0	1	1	0	0	0	0	1	1	0	1	1	0	1	1	0	1	1	1	0	0	1	0	1	0	0	0	1	0	1	1	0	0	0	0	0	0	0
c0149	CPR	1	1	1	0	1	0	0	0	0	0	1	1	1	0	1	1	0	1	1	1	1	1	0	1	1	1	1	0	1	1	0	0	1	1	0	1	1	0	0	0	0	1	1	1	0	1	1	1
c0150	CPR	0	1	1	0	0	0	0	0	0	0	1	0	0	0	1	0	0	0	0	0	1	0	0	0	0	0	1	0	0	0	0	0	0	1	0	0	0	0	0	1	1	1	1	1	0	1	1	1
c0151	CPR	1	1	1	0	1	0	0	1	1	1	1	1	1	0	1	1	0	1	0	0	1	0	0	1	1	1	1	1	1	1	0	1	0	1	0	1	0	0	0	1	1	1	1	1	0	1	1	1
c0152	CPR	1	1	1	0	1	0	0	1	1	1	0	1	1	0	1	0	0	0	0	0	1	1	0	1	1	1	1	1	1	1	0	0	0	1	0	0	0	0	0	1	1	1	1	1	0	1	1	1
c0153	CPR	1	0	1	0	1	0	0	1	0	1	1	0	0	0	0	0	0	0	1	0	1	0	0	1	1	1	1	1	1	1	0	1	1	0	0	0	0	0	0	1	1	1	1	1	1	1	1	1
c0154	CPR	0	0	0	0	0	0	0	0	0	0	0	0	0	0	0	0	0	0	0	0	1	0	0	1	1	1	0	1	0	1	0	0	0	1	0	0	0	0	0	1	1	1	1	1	0	1	1	1
c0155	CPR	0	1	1	0	0	0	0	0	0	0	1	1	1	0	1	0	0	0	0	0	0	1	0	1	1	1	0	1	1	1	0	1	0	1	0	1	0	0	0	1	1	1	1	1	0	1	1	1
c0156	CPR	1	0	0	0	1	0	0	1	1	1	0	0	0	0	0	0	0	0	0	0	0	1	0	1	1	1	0	1	1	1	0	1	0	1	0	0	0	0	0	1	1	0	0	0	0	1	1	1
c0157	CPR	1	1	0	0	1	0	0	1	1	1	1	1	0	0	0	0	0	0	1	0	1	1	0	1	1	1	1	1	1	1	0	1	0	1	1	0	0	0	0	1	1	1	1	1	0	1	1	1
c0158	CPR	1	1	0	0	1	0	1	1	1	1	1	1	1	0	1	0	1	0	0	1	1	1	1	1	1	1	1	1	1	1	0	1	0	1	1	1	1	1	1	1	1	1	1	1	1	1	1	1
c0159	CPR	1	1	0	0	1	0	0	1	0	1	1	0	0	0	1	0	0	1	0	0	0	0	0	0	1	1	1	0	0	0	0	0	0	0	0	0	0	1	0	0	0	0	0	0	0	0	1	1
c0160	CPR	1	1	0	0	0	0	0	0	0	0	1	1	1	0	1	0	0	0	1	0	1	1	1	1	1	1	0	1	1	1	0	0	1	1	0	0	0	1	0	1	1	1	1	1	1	1	1	1
c0161	CPR	1	0	0	0	0	0	0	1	1	1	1	1	1	0	1	0	0	0	1	0	0	1	0	1	1	1	1	0	0	0	0	0	0	1	0	0	0	1	0	0	0	0	0	0	0	0	0	0
c0162	CPR	1	1	0	0	0	0	0	1	1	1	0	0	0	0	0	0	0	0	1	0	1	0	0	1	1	0	0	0	0	1	0	0	0	0	0	1	0	0	0	0	0	1	1	1	0	1	1	1
c0163	CPR	1	1	1	0	1	0	0	1	1	1	1	1	1	0	1	0	0	0	0	0	1	1	1	1	1	1	1	1	1	1	0	1	0	1	1	1	0	0	0	1	1	1	1	1	1	1	1	1
c0164	CPR	1	1	1	0	1	0	0	1	1	1	1	1	1	0	1	0	0	0	1	0	1	1	0	1	1	1	0	1	1	1	0	1	1	1	0	1	0	0	0	1	1	1	1	1	0	1	1	1
c0165	CPR	1	1	1	0	1	0	0	1	1	1	1	1	1	0	1	0	0	0	1	0	1	1	0	1	1	0	1	1	1	1	0	1	0	1	0	0	0	1	0	1	1	1	1	1	1	1	1	1
c0166	CPR	1	1	1	0	1	0	0	1	1	1	1	1	1	0	1	1	0	0	1	0	1	1	0	1	1	0	1	1	1	1	0	1	0	1	0	0	0	1	0	1	1	1	1	1	0	1	1	1
c0167	CPR	1	0	0	0	1	0	0	0	0	0	0	1	1	0	0	0	0	0	0	0	1	1	1	0	0	1	0	1	0	1	0	1	0	0	0	0	0	0	0	1	1	1	1	1	1	1	1	1
c0168	CPR	0	0	1	0	1	0	0	1	1	1	1	0	0	0	1	0	0	0	0	0	1	1	0	1	1	1	1	1	1	1	0	1	1	1	0	0	0	1	0	1	1	1	1	1	0	1	1	1
c0169	CPR	1	1	1	0	1	0	0	1	1	1	1	1	1	0	1	0	0	0	1	0	1	1	0	1	1	1	1	1	0	1	0	1	0	1	0	0	0	1	0	1	1	1	1	1	1	1	1	1
c0170	CPR	1	0	1	0	1	0	0	1	1	1	1	1	1	0	1	1	0	1	0	0	1	1	0	1	1	1	1	1	1	1	0	0	0	1	0	1	0	0	0	1	1	1	1	1	0	1	1	1
c0171	CPR	1	0	0	0	1	0	0	1	1	1	1	0	0	0	1	0	0	0	0	0	1	1	0	1	1	0	1	1	1	1	0	1	1	1	0	0	0	1	0	1	1	1	1	1	0	1	1	1
c0172	CPR	1	1	1	0	1	0	0	0	0	0	1	1	1	0	1	0	0	0	1	0	0	1	1	1	1	0	0	0	1	1	0	0	0	1	0	0	0	0	0	0	0	1	1	1	1	1	1	1
c0173	CPR	0	0	1	0	0	0	0	1	1	1	1	0	0	0	0	0	0	1	0	0	1	0	0	1	1	1	1	1	1	1	0	1	0	1	0	1	0	0	0	1	1	1	1	1	0	1	1	1
c0174	CPR	1	0	0	0	1	0	0	1	1	1	1	0	0	0	1	0	0	0	0	0	1	1	0	1	1	1	1	0	1	1	0	1	1	1	0	0	0	1	0	1	1	1	1	1	0	1	1	1
c0175	CPR	1	1	1	0	0	0	0	1	1	1	1	0	0	0	1	0	0	1	0	0	1	1	0	1	1	1	0	1	1	1	0	0	0	1	0	0	0	1	0	1	1	1	1	1	0	1	1	1
c0176	CPR	1	1	1	0	1	0	0	1	1	1	1	1	1	0	1	0	0	0	1	0	1	1	0	1	1	1	1	1	0	1	0	1	0	1	0	1	0	1	0	1	1	1	1	1	1	1	1	1
c0177	CPR	1	0	1	0	1	0	0	1	1	1	1	0	0	0	1	0	0	0	1	0	1	1	0	1	1	1	1	1	1	1	0	1	1	1	0	0	0	1	0	1	1	1	1	1	0	1	1	1
c0178	CPR	0	0	0	0	0	0	0	0	0	0	1	1	1	0	0	0	0	0	0	0	0	0	0	1	1	1	0	0	0	0	0	1	0	0	0	1	0	0	0	1	1	1	1	1	0	1	1	1
c0179	CPR	0	1	1	0	0	0	0	1	1	1	0	1	1	0	1	1	0	0	0	0	1	1	0	0	0	0	0	1	1	1	0	1	0	1	0	1	0	0	0	1	1	1	1	1	0	1	1	1
c0180	CPR	0	1	1	0	1	0	0	1	1	1	1	1	1	0	1	0	0	0	1	0	1	1	1	1	1	1	1	1	1	1	0	1	0	1	0	1	0	1	0	1	1	1	1	1	1	1	1	1
c0181	CPR	1	1	1	0	1	0	1	1	1	1	0	1	1	0	1	1	1	0	0	0	1	1	1	1	1	1	1	1	1	1	0	1	0	1	1	1	0	1	0	0	0	1	1	1	1	1	1	1
c0182	CPR	0	1	1	0	0	0	0	1	1	1	0	1	1	0	1	1	0	0	0	0	1	0	0	0	0	1	0	1	1	0	0	0	0	0	1	1	0	0	0	0	0	1	1	1	0	1	1	1
c0183	CPR	0	1	1	0	1	0	0	1	1	1	1	0	0	0	1	0	0	0	1	0	1	0	0	1	1	1	1	1	1	1	0	1	1	0	0	1	0	0	0	1	1	1	1	1	1	1	1	1
c0184	CPR	0	1	1	0	1	0	0	1	1	1	1	1	1	0	1	0	0	1	1	0	1	1	0	1	1	1	1	1	1	1	0	0	0	1	0	1	0	0	1	1	1	1	1	1	0	1	1	1
c0185	CPR	1	0	1	0	0	0	0	1	1	1	0	1	1	0	0	0	0	0	1	0	0	0	0	0	0	1	1	1	0	0	0	1	0	1	1	0	0	0	0	0	0	1	1	0	0	1	1	1
c0186	CPR	0	0	0	0	0	0	0	1	1	1	0	0	0	0	1	0	0	0	0	0	1	0	0	0	0	1	1	0	1	0	0	1	0	0	0	0	0	0	0	1	1	0	0	0	0	0	0	0
c0187	CPR	1	1	0	0	1	0	0	1	1	1	1	0	0	0	1	0	0	0	0	0	1	1	0	1	1	1	0	1	1	1	0	1	0	1	0	1	0	0	0	1	1	1	1	0	1	1	1	1
c0188	CPR	1	1	0	0	1	1	0	1	1	1	0	1	1	0	1	0	0	0	1	0	1	0	0	1	1	0	1	1	0	0	0	0	0	1	0	1	0	0	1	1	1	1	1	1	0	1	1	1
c0189	CPR	1	1	1	0	1	0	0	0	0	0	1	1	1	0	1	0	0	0	0	0	1	1	0	1	1	0	0	1	0	1	0	1	0	0	0	1	0	0	0	1	1	1	1	1	0	1	1	1
c0190	CPR	1	1	0	0	0	0	0	1	1	1	1	1	1	0	0	0	0	0	0	0	1	1	0	1	1	1	1	1	0	1	0	1	0	1	0	1	0	0	0	1	1	1	1	1	0	1	1	1
c0191	CPR	1	1	1	0	1	0	0	1	1	1	1	0	0	0	0	0	0	0	0	0	1	1	0	1	1	0	1	0	1	1	0	1	0	1	0	1	0	0	0	1	1	1	1	1	1	1	1	1
c0192	CPR	1	1	1	0	1	1	0	1	1	1	1	1	1	0	1	0	0	0	1	0	1	1	0	1	1	1	1	1	1	1	0	0	0	1	0	1	0	0	0	1	1	1	1	1	0	1	1	1
c0193	CPR	0	1	1	0	1	0	0	1	1	1	1	1	1	0	1	0	0	0	1	0	1	1	0	1	1	1	1	1	1	1	0	1	1	1	0	0	0	1	0	1	1	1	1	1	1	1	1	1
c0194	CPR	0	1	0	0	1	0	0	1	1	1	1	1	1	0	0	0	0	0	0	0	1	1	0	1	1	1	1	1	0	1	0	1	0	1	0	1	0	0	0	1	1	1	1	1	0	1	1	1
c0195	CPR	1	1	1	0	1	0	0	1	1	1	1	0	0	0	1	0	0	0	1	0	1	1	0	1	1	1	1	1	1	1	0	1	1	1	0	1	0	1	0	1	1	1	1	1	1	1	1	1
c0196	CPR	1	1	1	0	1	0	0	1	1	0	0	1	1	0	0	0	0	0	0	0	1	0	0	1	1	1	0	1	0	0	0	1	0	0	0	1	0	0	0	1	1	0	0	0	0	0	0	0
c0197	CPR	1	1	1	0	1	0	0	1	1	1	1	0	0	0	1	0	0	0	1	0	1	1	0	1	1	1	1	1	1	1	0	1	0	1	0	1	0	1	0	1	1	1	1	1	0	1	1	1
c0198	CPR	1	1	1	0	1	0	0	1	1	0	1	1	1	0	1	1	1	1	0	0	1	1	1	1	1	1	1	1	1	1	0	1	0	1	1	1	0	1	0	1	1	1	1	1	1	1	1	1
c0199	CPR	0	0	0	0	0	0	0	1	1	1	1	0	0	0	0	0	0	0	0	0	0	0	0	0	0	0	0	0	0	1	0	1	0	0	0	0	0	0	0	1	1	0	0	0	0	0	0	0
c0200	CPR	1	1	1	0	1	0	0	1	1	1	1	1	1	0	1	0	0	0	1	0	1	1	0	1	1	1	1	1	1	1	0	1	0	1	0	0	0	1	0	1	1	1	1	1	0	1	0	0
c0201	CPR	0	1	1	0	0	0	0	0	0	0	0	0	0	0	1	0	0	0	0	0	1	1	0	1	1	0	0	0	0	1	0	0	0	0	1	1	0	0	1	1	1	1	1	1	0	1	1	1
c0202	CPR	0	1	0	0	0	0	0	1	1	1	1	0	0	0	1	0	0	0	0	0	1	1	0	0	0	0	1	1	1	1	0	0	0	1	0	1	0	0	1	1	1	1	0	0	0	0	1	1
c0203	CPR	1	0	1	0	0	0	0	0	0	0	1	0	0	0	0	1	0	0	0	0	1	0	0	0	0	1	1	0	1	1	0	0	0	0	1	0	0	0	0	0	0	1	1	1	1	1	1	1
c0204	CPR	0	0	1	0	0	0	0	0	0	0	0	1	1	0	0	0	0	0	0	0	0	1	1	0	0	0	1	1	0	0	0	1	0	1	1	0	0	1	0	1	1	1	1	1	1	1	1	1
c0205	CPR	1	1	1	0	1	0	0	1	1	1	1	1	1	0	1	1	0	0	1	0	1	1	0	0	0	1	1	1	0	1	0	1	0	1	0	0	0	1	0	1	1	1	1	1	0	1	1	1
c0206	CPR	1	1	1	0	1	0	0	1	1	1	1	1	1	0	1	0	0	0	1	0	1	1	0	1	1	1	0	1	1	1	0	1	1	1	0	1	0	0	0	1	1	1	1	1	0	1	1	1
c0207	CPR	0	0	1	0	0	1	0	1	1	1	0	0	0	0	0	0	0	0	0	0	1	0	0	1	1	1	1	1	1	1	0	0	0	1	0	0	0	0	0	1	1	0	0	0	0	1	0	0
c0208	CPR	1	1	1	0	1	0	0	1	1	1	1	1	1	0	1	0	0	0	1	0	0	0	0	1	1	0	0	0	0	0	0	1	0	1	0	1	0	0	0	1	1	1	1	1	0	1	1	1
c0209	CPR	1	1	1	1	1	0	1	1	1	1	1	1	1	0	1	0	0	0	1	0	1	1	0	1	1	1	1	1	1	1	0	1	1	1	0	1	0	0	0	1	1	1	1	1	0	1	1	1
c0210	CPR	1	0	1	0	1	0	0	1	1	1	1	1	1	0	0	0	0	0	1	0	1	1	0	0	1	0	1	1	1	1	0	1	0	0	0	0	0	0	1	1	1	1	1	1	0	1	1	1
c0211	CPR	1	0	0	0	1	0	0	1	1	1	0	0	0	0	0	0	0	0	0	0	1	1	0	1	1	0	1	1	0	1	0	0	0	1	0	0	0	1	0	0	0	1	1	1	0	1	1	1
c0212	CPR	1	1	1	0	1	0	0	1	1	1	1	1	1	0	1	0	1	0	1	0	1	1	1	1	1	1	1	1	0	1	0	1	1	1	1	1	0	1	0	1	1	1	1	1	0	1	1	1
c0213	CPR	1	1	1	0	1	0	0	1	1	1	1	0	0	0	1	0	0	1	0	0	1	1	0	1	1	1	1	1	1	0	0	1	0	1	0	0	0	1	1	1	1	1	1	1	1	1	1	1
c0214	CPR	1	1	0	0	1	0	0	1	1	1	1	1	1	0	0	0	0	0	1	0	1	1	0	1	1	1	0	1	1	1	0	1	0	1	1	0	0	0	0	1	1	1	1	1	0	1	1	1
c0215	CPR	1	1	0	0	1	0	0	0	0	0	1	0	0	0	1	0	0	0	0	0	1	1	0	1	1	0	0	1	1	1	0	1	0	1	0	0	0	1	0	1	1	1	1	1	0	1	1	1
c0216	CPR	0	1	0	0	0	0	0	1	1	1	0	1	1	0	1	0	0	0	0	0	1	1	0	1	1	1	0	1	0	1	0	1	0	1	0	1	0	0	0	1	1	1	1	1	0	1	1	1
c0217	CPR	1	1	1	0	1	0	1	0	0	0	1	1	0	0	0	0	0	0	0	0	1	1	1	0	0	0	1	1	0	0	0	0	0	1	1	1	0	1	0	0	0	1	1	1	1	1	1	1
c0218	CPR	1	1	1	0	1	0	0	1	1	1	1	1	1	0	1	0	0	1	0	0	0	0	0	0	0	1	1	1	0	0	0	0	0	1	0	0	0	0	0	1	1	1	1	1	0	1	1	1
c0219	CPR	1	1	1	0	1	0	0	1	1	1	1	1	1	0	1	1	1	0	0	0	1	1	1	1	1	1	1	1	1	1	0	1	0	1	1	1	0	0	0	1	1	1	1	1	0	1	1	1
c0220	CPR	1	1	1	0	1	0	0	1	1	1	1	0	0	0	1	0	0	0	1	0	1	1	0	0	0	1	1	1	0	0	0	1	0	1	0	0	0	1	0	1	1	1	1	1	0	1	1	0
c0221	CPR	1	0	1	0	1	0	0	1	1	1	1	1	1	1	1	1	0	1	1	0	1	1	0	1	1	1	1	1	1	1	0	1	0	1	0	0	0	1	0	1	1	1	1	1	0	1	1	1
c0222	CPR	1	1	1	0	1	0	0	1	1	1	1	1	1	0	1	0	0	0	0	0	1	1	1	1	1	1	1	1	1	1	0	1	0	1	1	1	0	0	0	1	1	1	1	1	1	1	1	1
c0223	CPR	1	0	1	0	1	0	0	1	1	1	1	1	1	0	1	0	0	0	0	0	1	1	0	1	1	1	1	1	1	0	0	1	1	1	0	0	0	1	0	1	1	1	1	1	0	1	1	1
c0224	CPR	1	1	1	0	1	0	0	1	1	1	1	1	1	0	1	0	0	0	1	0	1	1	0	1	1	1	1	1	1	1	0	0	0	1	1	1	0	0	0	1	1	1	1	1	0	1	1	1
c0225	CPR	0	1	1	0	1	0	0	1	1	1	1	1	1	0	1	0	0	1	1	0	0	1	0	1	1	1	0	1	1	1	0	1	0	1	0	1	0	0	1	1	1	1	1	1	0	1	1	1
c0226	CPR	0	0	1	0	1	0	0	1	1	1	0	1	1	0	0	0	0	1	0	0	1	1	0	0	0	0	0	1	1	0	0	1	0	0	0	0	0	0	1	1	1	1	1	1	0	0	1	1
c0227	CPR	0	0	1	0	0	0	0	0	0	0	0	0	0	0	0	0	0	0	1	0	0	0	0	0	0	1	0	0	0	0	0	0	0	1	1	0	0	0	0	1	1	0	0	0	0	0	0	0
c0228	CPR	1	0	0	0	1	0	0	0	0	0	1	1	1	0	1	0	0	1	1	0	1	1	0	1	1	1	1	1	0	1	0	0	0	1	0	0	0	1	0	1	1	1	1	1	0	1	1	1
c0229	CPR	1	1	1	0	1	0	0	1	1	1	1	1	1	0	0	0	0	0	1	0	1	1	0	0	0	1	1	1	0	1	0	1	0	1	0	1	0	0	0	1	1	1	1	1	0	1	1	1
c0230	CPR	1	0	0	0	1	0	0	1	1	1	0	1	1	0	0	0	0	0	0	0	1	1	0	1	1	1	1	1	1	0	0	1	0	1	0	0	0	0	0	1	1	1	1	1	0	1	1	1
c0231	CPR	0	0	0	0	1	0	0	1	1	1	1	0	0	0	1	0	0	0	0	0	1	1	0	1	1	1	0	1	0	1	0	1	0	1	0	0	0	1	0	1	1	1	1	1	0	1	1	1
c0232	CPR	1	1	1	0	1	0	0	1	1	1	1	1	1	0	1	0	0	0	1	0	1	1	0	1	1	0	0	1	1	1	0	1	0	1	0	1	0	0	0	1	1	1	1	1	0	1	1	1
c0233	CPR	1	1	1	0	1	0	1	1	1	1	1	1	1	0	1	0	1	0	0	1	1	1	1	1	1	1	1	1	1	1	0	1	0	1	1	1	1	1	1	1	1	1	1	1	1	1	1	1
c0234	CPR	1	0	1	0	1	0	0	1	1	1	1	0	0	0	1	0	0	0	1	0	1	1	0	1	1	1	0	1	0	1	0	0	1	0	0	0	0	0	0	1	1	1	1	1	0	1	1	1
c0235	CPR	0	1	1	0	0	0	0	1	1	1	1	0	0	0	1	0	0	0	0	0	0	1	0	0	0	0	0	1	1	0	0	0	0	0	0	0	0	0	0	0	0	1	1	1	0	1	1	1
c0236	CPR	1	1	1	0	1	0	0	1	1	1	1	1	1	0	1	1	0	1	1	0	1	1	0	1	1	1	1	1	1	1	0	1	0	1	0	0	0	1	0	1	1	1	1	1	0	1	1	1
c0237	CPR	0	0	0	0	0	0	0	1	1	1	1	1	1	0	0	0	0	0	0	0	1	1	0	1	1	1	0	0	0	1	0	1	0	1	0	0	0	1	0	1	1	1	1	1	0	1	1	1
c0238	CPR	0	0	0	0	0	0	0	1	1	1	0	1	1	0	0	0	0	0	0	0	0	0	0	0	0	1	0	1	0	0	0	0	0	0	0	0	0	0	0	0	0	1	1	1	0	1	1	1
c0239	CPR	1	1	0	0	1	0	0	1	1	1	1	1	1	0	0	1	0	0	1	0	1	1	0	1	1	1	1	1	1	1	0	0	0	1	0	1	0	0	0	1	1	1	1	1	0	1	1	1
c0240	CPR	1	1	0	0	1	0	0	1	1	1	1	1	1	0	1	0	0	0	1	0	1	1	0	1	1	0	1	1	1	1	0	0	0	0	0	1	0	0	1	1	1	1	1	1	0	1	1	1
c0241	CPR	1	1	1	0	1	0	0	1	1	1	1	0	0	0	1	0	0	0	0	0	1	1	0	1	1	1	0	1	1	1	0	1	0	1	0	1	0	0	0	1	1	1	1	1	0	1	1	1
c0242	CPR	1	1	0	0	1	0	0	0	0	0	1	1	1	0	1	0	0	0	0	0	1	1	1	1	1	1	1	1	0	1	0	1	0	1	0	1	0	0	0	1	1	0	0	0	0	0	0	0
c0243	CPR	1	0	0	0	1	0	0	1	1	1	0	0	0	0	0	0	0	0	0	0	1	0	0	0	0	1	0	0	0	1	0	0	0	0	0	0	0	0	0	1	1	0	0	0	0	0	0	0
c0244	CPR	1	1	0	0	1	0	0	1	1	1	1	0	0	0	1	0	0	0	1	0	1	1	0	1	1	1	1	1	1	1	0	0	0	1	0	1	0	1	0	1	1	1	1	1	0	1	1	1
c0245	CPR	0	1	0	0	1	0	0	1	1	1	1	1	1	0	0	0	0	0	0	0	1	1	0	1	1	1	1	1	0	1	0	1	0	1	0	1	0	0	0	1	1	1	1	1	0	1	1	1
c0246	CPR	0	1	0	0	0	0	0	1	1	1	1	1	1	0	1	0	0	0	1	0	1	0	0	0	0	1	0	1	1	0	0	0	1	0	0	1	0	0	0	1	1	0	0	0	0	0	1	1
c0247	CPR	0	1	1	0	1	0	0	1	1	1	1	0	0	0	1	0	0	0	0	0	1	1	0	1	1	1	1	1	1	1	0	1	0	1	0	0	0	0	0	1	1	1	1	1	0	1	1	1
c0248	CPR	1	1	1	0	1	0	0	1	1	1	1	1	1	0	1	0	0	0	1	0	1	1	0	1	0	1	1	1	1	1	0	1	0	1	1	1	0	0	0	1	1	1	1	1	0	1	1	1
c0249	CPR	1	1	1	0	0	0	0	1	1	1	1	1	1	0	1	0	0	0	1	0	1	1	0	1	1	1	0	1	1	1	0	1	0	1	0	1	0	0	0	1	1	0	0	0	0	0	0	0
c0250	CPR	1	0	1	0	1	0	0	1	1	1	1	1	1	0	0	1	0	0	0	0	1	1	1	0	0	1	1	1	0	1	0	1	0	1	1	1	0	1	0	1	1	1	1	1	1	1	1	1
c0251	CPR	1	1	1	0	0	0	0	1	1	1	1	0	0	0	1	0	0	0	1	0	1	0	0	1	1	1	1	1	1	1	0	1	1	0	0	1	0	0	0	1	1	1	1	1	1	1	1	1
c0252	CPR	1	1	1	0	1	0	0	0	0	0	1	1	1	1	1	1	0	0	0	0	1	1	1	1	1	0	1	1	1	1	0	0	0	1	0	1	0	1	0	1	1	1	1	1	0	1	1	1
c0253	CPR	1	1	1	0	1	0	0	1	1	1	1	1	1	0	1	1	1	0	0	0	1	1	1	1	1	1	1	1	0	1	0	1	0	1	1	1	0	1	0	0	0	1	1	1	1	1	1	1
c0254	CPR	1	0	1	0	1	0	0	1	1	1	1	1	1	0	1	0	0	0	1	0	1	1	0	1	1	1	1	1	1	1	0	1	0	1	0	0	1	1	0	1	1	1	1	1	0	1	1	1
c0255	CPR	1	0	0	0	1	0	0	1	1	1	0	0	0	0	0	0	0	0	1	0	0	1	0	1	1	0	0	0	0	1	0	0	1	1	0	0	0	0	0	0	0	1	1	1	0	1	1	1
c0256	CPR	1	1	1	0	1	0	0	1	1	1	1	1	1	0	1	0	1	0	0	0	1	1	0	1	1	1	1	1	1	1	0	1	0	1	1	1	0	1	0	1	1	1	1	1	1	1	1	1
c0257	CPR	1	1	1	0	1	0	0	1	1	1	1	1	1	0	1	0	0	0	1	0	1	1	0	1	1	1	1	1	0	1	0	1	0	1	0	1	0	1	0	1	1	1	1	1	1	1	1	1
c0258	CPR	1	1	1	0	1	0	0	1	1	1	1	1	1	0	1	0	0	1	1	0	1	1	0	0	0	1	1	1	1	1	0	1	0	1	0	0	0	1	0	1	1	1	1	1	0	1	1	1
c0259	CPR	1	1	0	0	1	0	0	0	0	0	0	1	1	0	1	0	0	0	0	0	1	1	0	1	1	0	0	1	1	1	0	1	0	1	0	1	0	0	0	0	1	0	0	0	0	0	0	0
c0260	CPR	1	1	1	0	1	0	0	1	1	1	1	1	1	0	1	0	0	0	0	0	1	1	1	1	1	1	1	1	1	1	0	1	0	1	1	1	0	0	1	1	1	1	1	1	1	1	1	1
c0261	CPR	1	1	1	1	1	0	0	1	1	1	1	1	1	0	1	1	1	1	1	1	1	1	1	1	1	1	1	1	1	1	0	1	1	1	1	1	0	0	0	1	1	1	1	1	1	1	1	1
c0262	CPR	0	0	1	0	0	0	0	0	0	0	0	0	0	0	0	0	0	0	1	0	0	1	0	0	0	1	0	0	1	0	0	0	0	1	1	0	0	0	0	1	1	0	0	0	0	0	1	1
c0263	CPR	0	1	0	0	1	0	0	1	1	1	1	0	0	0	1	0	0	1	0	0	0	0	0	1	1	0	0	0	0	0	0	0	0	0	0	1	0	0	0	0	0	1	1	1	0	1	1	1
c0264	CPR	1	1	1	0	1	0	0	1	1	1	1	1	1	0	1	1	1	1	1	1	1	1	1	1	1	1	1	1	1	1	0	1	1	1	1	1	0	0	0	1	1	1	1	1	1	1	1	1
c0265	CPR	0	0	0	0	1	0	0	0	0	0	0	0	0	0	0	0	0	0	1	0	1	0	0	0	0	0	0	0	0	0	0	0	0	1	1	0	0	0	1	1	1	1	1	1	0	1	1	1
c0266	CPR	1	1	0	0	1	0	0	1	1	1	1	1	1	0	1	0	0	0	1	0	1	1	0	1	1	1	1	1	1	1	0	1	0	1	0	0	0	1	1	1	1	1	1	1	1	1	1	1
c0267	CPR	1	1	1	0	1	0	0	1	1	1	1	1	1	0	1	0	0	0	0	0	1	1	1	1	1	1	1	1	1	1	0	1	0	1	1	1	0	0	0	1	1	1	1	1	1	1	1	1
c0268	CPR	1	1	0	0	0	0	0	1	1	1	1	1	1	0	1	0	0	0	1	0	1	1	0	1	1	1	1	1	0	1	0	1	0	1	0	1	0	1	0	1	1	1	1	1	0	1	1	1
c0269	CPR	1	1	1	0	1	1	0	1	1	1	1	1	1	0	1	0	0	0	1	0	1	1	0	1	1	1	1	1	1	1	0	0	0	1	0	1	0	0	0	1	1	1	1	1	0	1	1	1
c0270	CPR	0	1	1	0	1	0	0	1	1	1	0	0	0	0	1	0	0	0	0	0	0	1	0	0	0	0	1	0	0	1	0	0	0	0	0	0	0	0	0	1	1	0	0	0	0	0	0	0
c0271	CPR	1	0	0	0	1	0	0	0	0	0	1	1	1	0	0	0	0	0	1	0	1	1	0	0	0	0	0	1	1	1	0	1	0	1	0	0	0	1	0	0	0	0	0	0	0	0	0	0
c0272	CPR	1	1	1	0	1	0	0	1	1	1	1	1	1	0	1	1	1	0	0	0	1	1	1	1	1	1	1	1	1	1	0	1	0	1	1	1	0	0	0	1	1	1	1	1	0	1	1	1
c0273	CPR	1	1	0	0	1	0	1	1	1	1	1	1	1	0	1	0	0	0	0	1	1	1	0	1	1	1	1	1	1	1	0	1	0	1	1	1	1	1	1	1	1	1	1	1	1	1	1	1
c0274	CPR	1	1	1	0	1	0	1	1	1	1	1	1	1	0	1	0	0	0	0	1	1	1	0	1	1	1	1	1	1	1	0	1	0	1	1	1	1	1	1	1	1	1	1	1	1	1	1	1
c0275	CPR	0	0	1	0	1	0	0	0	0	0	0	0	0	0	0	0	0	1	1	0	0	1	0	1	1	1	0	1	1	1	0	0	1	1	0	0	0	0	0	1	1	1	1	1	0	1	1	1
c0276	CPR	1	1	1	0	1	0	0	1	1	1	0	0	0	0	1	0	0	0	0	0	0	1	0	1	1	1	1	0	1	1	0	1	1	1	0	0	0	0	0	1	1	0	0	0	0	0	1	1
c0277	CPR	1	1	1	0	1	0	0	1	1	1	1	1	1	0	1	0	0	0	1	0	1	1	1	1	1	1	1	1	0	1	0	1	1	1	1	1	0	1	0	0	1	1	1	1	0	1	1	1
c0278	CPR	0	1	1	0	1	0	0	1	1	1	1	0	0	0	1	0	0	0	1	0	1	0	0	1	1	0	1	1	1	1	0	0	0	1	0	0	0	0	0	1	1	0	0	0	0	0	0	0
c0279	CPR	1	1	1	0	1	0	0	0	0	0	0	1	1	0	1	0	0	0	0	0	1	1	0	1	1	1	1	1	0	1	0	1	0	1	0	0	0	1	0	1	1	0	0	0	0	0	0	0
c0280	CPR	1	0	1	0	0	0	0	1	1	1	1	1	1	0	1	0	0	0	1	0	1	1	0	1	1	1	1	1	1	1	0	1	0	1	0	0	0	1	0	1	1	1	1	1	0	1	1	1
c0281	CPR	0	1	1	0	1	0	1	1	1	1	1	0	0	0	1	0	0	0	0	0	1	1	0	1	1	1	1	1	1	1	0	1	0	1	0	0	0	1	1	1	1	1	1	1	0	1	1	1
c0282	CPR	1	0	0	0	1	0	0	0	0	1	1	1	1	0	0	0	0	0	0	0	1	1	1	1	1	0	0	0	0	1	0	0	0	1	0	0	0	0	0	1	1	1	1	0	1	1	0	1
c0283	CPR	1	0	1	0	1	0	0	1	1	1	1	0	0	0	1	0	0	0	0	0	1	1	0	1	1	1	1	1	1	1	0	1	1	1	0	0	0	1	0	1	1	1	1	1	0	1	1	1
c0284	CPR	1	1	1	1	1	0	0	1	1	1	1	0	0	0	1	1	1	0	1	0	1	1	1	0	0	1	1	1	1	0	0	1	0	1	1	1	0	0	0	1	1	1	1	1	0	1	1	1
c0285	CPR	1	1	0	0	1	1	0	1	1	1	1	1	1	0	1	0	0	0	1	0	1	1	0	1	1	0	1	1	0	1	0	1	0	1	1	1	0	0	0	0	0	1	1	1	0	1	1	1
c0286	CPR	1	0	1	0	1	0	0	1	1	1	1	1	1	0	1	0	0	0	1	0	1	1	0	1	1	1	0	1	0	1	0	0	1	0	0	0	0	0	0	1	1	1	1	1	0	1	1	1
c0287	CPR	1	1	1	0	1	0	0	1	1	1	1	1	1	0	1	0	0	0	1	0	1	1	0	1	1	0	1	1	0	1	0	1	0	1	0	1	0	1	0	1	1	1	1	1	1	1	1	1
c0288	CPR	1	0	1	0	1	0	0	1	1	1	1	0	0	0	1	0	0	0	1	0	1	1	0	1	1	1	1	1	1	1	0	1	1	1	0	0	0	1	0	1	1	1	1	1	0	1	1	1
c0289	CPR	1	0	0	0	1	0	0	0	0	0	1	0	0	0	1	0	0	0	0	0	1	1	0	1	1	1	1	1	1	0	0	1	1	1	0	0	0	0	0	1	1	1	1	1	0	1	1	1
c0290	CPR	1	0	0	0	1	0	0	1	1	1	0	0	0	0	0	0	0	0	0	0	0	1	0	1	1	0	1	0	1	1	0	1	1	1	0	0	0	1	0	0	0	0	0	0	0	0	0	0
c0291	CPR	1	0	1	0	1	0	0	1	1	0	1	0	0	0	1	1	0	1	0	0	1	0	0	1	1	0	1	1	1	0	0	1	0	0	0	0	0	0	0	0	0	0	0	0	0	0	0	0
c0292	CPR	0	0	1	0	1	0	0	1	1	1	1	1	1	0	0	1	0	1	1	0	1	1	0	0	0	0	1	1	1	1	0	1	0	1	0	0	0	1	0	1	1	1	1	1	0	1	1	1
c0293	CPR	1	1	1	0	1	0	0	1	1	1	1	1	1	0	0	1	0	0	0	0	1	1	0	1	1	1	1	1	1	1	0	1	0	1	0	1	0	0	0	1	1	1	1	1	0	1	1	1
c0294	CPR	0	1	1	0	1	0	0	1	1	1	1	1	1	0	0	0	0	0	0	0	1	1	0	1	1	1	1	1	1	1	0	1	0	1	0	1	0	0	0	1	1	1	1	1	0	1	1	1
c0295	CPR	0	0	0	0	0	0	0	1	1	1	1	0	0	0	0	0	0	0	1	0	1	1	0	0	0	0	0	0	0	1	0	0	0	1	0	0	0	0	0	1	1	1	1	1	0	1	1	1
c0296	CPR	1	0	0	0	1	0	0	0	0	0	0	1	1	0	0	0	0	0	1	0	1	1	0	1	1	1	1	0	0	1	0	1	0	1	0	0	0	1	1	1	1	1	1	1	1	1	1	1
c0297	CPR	1	1	0	0	1	0	0	1	1	1	1	0	0	0	1	0	0	0	1	0	1	1	0	0	0	0	0	1	1	1	0	0	0	1	0	1	0	1	0	1	1	1	1	1	0	1	1	1
c0298	CPR	1	0	0	0	1	0	0	1	1	1	1	1	1	0	0	0	0	0	1	0	1	1	0	1	1	0	1	0	1	1	0	1	0	1	0	0	0	0	0	1	1	1	1	1	0	1	1	1
c0299	CPR	0	0	1	1	1	0	0	1	1	1	1	1	1	0	0	1	0	0	0	0	0	1	1	0	0	0	0	1	1	0	0	1	0	1	1	0	0	0	0	1	1	1	1	1	1	1	1	1
c0300	CPR	1	1	1	0	0	0	0	1	1	1	1	1	1	0	1	1	0	1	1	0	0	1	0	1	1	0	1	1	0	1	0	1	0	1	0	0	0	1	0	0	0	1	1	1	0	1	1	1
c0301	CPR	1	1	1	0	1	0	0	1	1	1	1	1	1	0	1	0	0	0	0	0	1	1	0	1	1	1	0	1	1	1	0	1	0	1	0	1	0	0	0	1	1	1	1	1	0	1	1	1
c0302	CPR	1	1	0	0	1	0	0	1	0	0	0	1	1	0	1	0	0	0	0	0	1	1	0	1	1	0	1	1	1	0	0	1	0	0	0	1	0	0	1	1	1	1	1	1	0	1	1	1
c0303	CPR	1	1	1	1	1	0	1	1	1	1	1	1	1	0	1	0	0	0	1	0	1	1	0	1	1	1	1	1	1	1	0	1	1	1	0	1	0	0	0	1	1	1	1	1	0	1	1	1
c0304	CPR	1	1	1	0	0	0	0	1	1	1	0	1	1	0	0	1	0	0	0	0	1	1	0	1	1	1	1	1	1	1	0	0	0	0	0	1	0	0	0	0	0	1	1	1	0	1	1	1
c0305	CPR	0	0	1	0	1	0	0	1	1	1	1	0	0	0	1	0	0	0	0	0	0	1	0	1	0	1	1	1	1	1	0	1	1	1	0	0	0	1	0	1	1	1	1	1	0	1	1	1
c0306	CPR	1	0	1	0	1	0	0	1	1	1	1	1	1	0	1	1	0	0	1	0	1	1	0	1	1	1	1	1	1	1	0	1	0	1	0	0	0	1	0	1	1	1	1	1	0	1	1	1
c0307	CPR	1	1	1	0	0	0	0	1	1	1	0	1	1	0	1	0	0	1	1	0	0	1	0	1	1	1	1	1	1	0	0	1	0	1	0	0	0	1	0	1	1	1	1	1	0	1	1	1
c0308	CPR	1	1	0	0	1	0	0	1	1	1	1	1	1	0	1	0	0	0	1	0	1	1	0	1	1	1	1	1	1	1	0	1	0	1	0	0	0	1	1	1	1	1	1	1	1	1	1	1
c0309	CPR	0	1	1	0	0	0	0	0	0	0	0	1	1	0	0	0	0	0	0	0	0	1	0	0	0	0	0	0	1	1	0	1	0	0	0	0	0	0	0	0	0	1	1	1	0	1	1	1
c0310	CPR	1	0	1	0	1	0	0	1	1	1	1	0	0	0	0	0	0	0	0	0	1	1	0	1	1	1	1	1	1	1	0	1	1	1	0	0	0	1	0	1	1	1	1	1	0	1	1	1
c0311	CPR	1	1	0	0	0	0	0	0	0	0	1	1	1	0	1	0	0	1	0	0	1	1	0	1	1	1	1	1	0	1	0	1	0	1	1	1	0	0	0	0	0	0	0	0	0	0	1	1
c0312	CPR	0	0	0	0	1	0	0	1	1	1	0	1	1	0	0	1	1	0	0	0	1	0	0	0	0	0	0	0	1	0	0	1	0	0	0	0	0	0	0	0	0	1	1	1	1	1	0	1
c0313	CPR	1	0	1	0	1	0	0	1	1	1	0	1	1	0	1	0	0	0	1	0	0	1	0	1	1	1	1	1	1	1	0	1	0	1	0	0	0	1	0	1	1	1	1	1	0	1	1	1
c0314	CPR	1	1	1	0	0	0	0	0	0	0	1	1	1	0	1	0	1	0	0	0	1	1	1	0	0	1	1	1	1	1	0	1	0	1	1	1	0	1	0	1	1	1	1	1	1	1	1	1
c0315	CPR	1	0	0	0	1	0	0	1	1	1	1	1	1	0	1	0	0	0	1	0	1	1	0	0	0	1	1	1	0	1	0	1	1	1	0	0	0	0	0	0	0	1	1	1	0	1	0	0
c0316	CPR	1	1	1	0	1	0	0	1	1	1	1	1	1	0	1	0	0	0	1	0	1	1	0	1	1	1	1	1	1	1	0	1	0	1	0	0	0	1	1	0	0	1	1	1	0	1	0	0
c0317	CPR	1	1	1	0	1	0	0	1	1	1	1	1	1	0	1	0	0	0	0	0	1	1	0	1	1	0	0	1	1	1	0	1	0	1	0	1	0	0	0	1	1	1	1	1	0	1	1	1
c0318	CPR	0	0	1	0	1	0	0	0	0	0	1	0	0	0	0	1	0	0	1	0	1	0	0	0	0	0	1	0	1	1	0	0	0	1	0	0	0	0	0	1	1	1	1	1	1	1	0	0
c0319	CPR	0	0	0	0	0	0	0	0	0	0	1	1	1	0	0	0	0	0	0	0	1	1	0	0	0	0	1	0	1	1	0	1	0	1	0	0	0	0	0	1	1	1	1	1	0	1	1	1
c0320	CPR	1	1	0	0	1	0	0	1	1	1	1	1	1	0	0	0	0	0	1	0	1	1	0	1	1	0	1	0	0	1	0	1	0	1	0	0	0	0	0	1	1	1	1	1	0	1	1	1
c0321	CPR	1	0	0	0	1	0	0	0	0	0	0	0	0	0	0	0	0	0	1	0	1	1	0	1	1	0	0	1	1	1	0	1	1	1	0	0	0	1	0	1	1	1	1	1	0	1	1	1
c0322	CPR	1	1	0	0	1	0	0	1	1	1	1	0	0	0	1	0	0	0	0	0	1	1	1	0	0	0	1	1	0	1	0	0	1	1	1	1	0	1	0	0	1	1	1	1	0	1	1	1
c0323	CPR	1	1	0	0	1	0	0	1	1	1	1	1	1	0	1	0	0	0	1	0	1	1	0	1	1	1	1	1	1	1	0	1	0	1	0	1	0	1	0	1	1	1	1	1	0	1	1	1
c0324	CPR	1	0	1	0	1	0	0	1	1	1	0	1	1	0	1	0	0	0	0	0	1	1	1	0	0	1	1	1	0	1	0	1	0	0	0	0	0	1	0	1	1	1	1	1	1	1	1	1
c0325	CPR	1	1	1	0	1	0	0	1	1	1	1	1	0	0	1	0	0	0	0	0	1	0	0	1	1	1	0	1	1	0	0	1	0	1	0	1	0	0	0	1	1	1	0	1	0	1	1	1
c0326	CPR	1	1	1	0	1	0	0	1	1	1	1	1	1	0	1	0	0	0	0	0	1	1	1	1	1	1	1	1	1	1	0	1	0	1	1	1	0	0	0	1	1	1	1	1	1	1	1	1
c0327	CPR	1	1	0	0	1	1	0	1	1	1	1	1	1	0	0	0	0	0	1	0	1	1	0	1	1	1	1	1	0	1	0	1	0	1	0	1	0	0	1	1	1	1	1	1	0	1	1	1
c0328	CPR	0	1	1	0	0	0	0	1	1	1	1	1	1	0	1	1	0	1	0	0	1	1	0	1	1	1	1	1	1	1	0	0	0	0	0	1	0	0	0	1	1	1	1	1	0	1	1	1
c0329	CPR	1	0	0	0	1	0	0	1	1	1	1	0	0	0	1	0	0	0	1	0	1	1	0	1	1	1	1	1	0	1	0	0	0	1	0	0	0	1	1	1	1	1	1	1	1	1	1	1
c0330	CPR	0	1	1	0	1	0	0	1	1	1	1	1	1	0	1	0	0	0	1	0	1	1	0	1	1	1	0	1	1	1	0	1	0	1	0	1	0	0	0	1	1	1	1	1	0	1	1	1
c0331	CPR	1	1	1	0	1	0	0	1	1	1	1	0	0	0	1	0	0	0	0	0	0	0	0	0	0	1	0	1	1	0	0	1	0	1	0	0	0	0	0	0	0	1	1	1	0	1	1	1
c0332	CPR	0	1	0	1	1	0	0	1	1	1	1	0	0	0	1	0	1	1	1	1	1	1	1	1	1	1	0	1	1	1	0	1	1	1	1	1	0	1	0	1	1	1	1	1	1	1	1	1
c0333	CPR	0	0	1	0	1	0	0	1	1	1	0	1	1	0	0	0	0	0	0	0	0	1	1	0	0	1	1	1	0	1	0	1	0	1	1	0	0	1	0	1	1	1	1	1	1	1	1	1
c0334	CPR	1	1	1	0	1	0	0	1	1	1	1	1	0	0	1	1	0	1	1	0	1	1	0	1	1	1	0	0	1	1	0	1	0	1	0	0	0	1	0	1	1	1	1	1	0	1	1	1
c0335	CPR	1	1	1	0	1	0	0	1	1	1	1	1	1	0	1	1	1	0	1	1	0	1	1	1	1	1	1	1	1	1	0	1	1	1	1	1	0	0	0	1	1	1	1	1	1	1	1	1
c0336	CPR	0	0	1	0	0	0	0	1	1	1	1	1	1	0	0	0	0	1	0	0	1	1	0	0	0	0	0	1	1	0	0	0	0	0	0	0	0	0	1	1	1	0	0	0	0	0	0	0
c0337	CPR	0	1	1	0	0	0	0	0	0	0	1	0	0	0	1	0	0	1	1	0	1	1	0	1	1	0	0	1	1	0	0	1	0	0	0	1	0	0	1	1	1	1	1	1	0	1	1	1
c0338	CPR	1	0	1	0	1	1	0	1	1	1	1	1	1	0	0	0	0	0	1	0	1	1	0	0	0	1	1	1	0	1	0	1	0	1	0	0	0	0	1	1	1	1	1	1	0	1	1	1
c0339	CPR	1	0	1	0	1	0	0	1	1	1	1	1	1	0	0	0	0	0	0	0	0	0	0	1	1	1	0	1	0	0	0	1	0	1	1	0	0	0	0	1	1	1	1	1	1	1	1	1
c0340	CPR	1	1	1	0	1	0	0	1	1	1	1	1	1	0	1	0	0	0	0	0	1	1	0	1	0	1	1	1	0	0	0	1	0	1	0	0	0	1	0	1	1	1	1	1	1	1	1	1
c0341	CPR	1	1	1	0	1	0	0	1	1	1	1	1	1	0	0	1	0	0	0	0	1	1	0	1	1	1	1	1	1	1	0	1	0	1	0	1	0	0	0	1	1	1	1	1	0	1	1	1
c0342	CPR	0	0	1	0	1	0	0	1	1	1	0	1	1	0	0	0	0	0	1	0	0	0	0	0	0	0	1	1	0	0	0	1	0	1	0	0	0	0	0	0	0	0	0	0	0	0	0	0
c0343	CPR	0	0	1	0	0	0	0	1	1	1	0	0	0	0	0	0	0	0	1	0	1	0	0	1	1	0	1	1	1	1	0	0	0	0	0	0	0	0	0	1	1	0	0	1	0	1	0	0
c0344	CPR	1	1	0	0	1	0	1	1	1	1	1	1	1	0	0	0	0	1	1	0	1	1	0	1	1	1	1	1	1	1	0	1	0	1	0	1	0	0	1	1	1	1	1	1	0	1	1	1
c0345	CPR	1	1	0	0	1	1	0	1	1	1	1	1	1	0	0	0	0	0	1	0	1	1	0	1	1	1	1	1	0	1	0	1	0	1	0	1	0	0	1	1	1	1	1	1	0	1	1	1
c0346	CPR	0	0	0	0	0	0	0	1	1	0	0	0	0	0	0	0	0	1	0	0	1	1	0	0	0	0	0	0	0	1	0	0	1	0	0	0	0	0	0	1	1	1	1	1	0	1	1	1
c0347	CPR	1	0	1	0	1	0	0	1	1	1	1	1	1	0	1	0	0	0	1	0	1	0	0	1	1	1	1	1	1	1	0	1	0	1	0	0	0	0	0	1	1	1	1	1	0	1	1	1
c0348	CPR	1	1	1	0	1	0	0	1	1	1	1	1	1	0	1	0	0	0	1	0	1	1	0	1	1	1	1	1	0	1	0	1	0	1	0	1	0	1	1	1	1	1	1	1	0	1	1	1
c0349	CPR	0	1	0	0	0	0	0	0	0	0	0	1	1	0	1	0	0	0	0	0	1	1	0	1	1	0	0	1	0	1	0	1	0	0	0	1	0	0	0	1	1	1	1	1	0	1	0	1
c0350	CPR	1	1	1	0	0	0	0	1	1	1	1	0	0	0	1	0	0	0	0	0	1	1	0	1	1	1	0	0	0	1	0	0	0	1	0	1	0	1	0	0	0	1	1	1	1	1	1	1
c0351	CPR	0	1	1	0	1	0	0	1	1	1	1	1	1	0	1	0	0	0	1	0	1	1	0	1	1	1	0	1	1	1	0	1	0	1	0	1	0	0	0	1	1	1	1	1	0	1	1	1
c0352	CPR	1	0	1	0	1	0	1	1	1	1	1	0	0	0	0	0	0	0	0	0	0	1	0	1	1	1	1	1	1	1	0	0	0	1	0	1	0	0	0	1	1	1	1	1	1	1	1	1
c0353	CPR	1	1	0	0	1	0	0	1	1	1	1	1	1	0	1	0	0	0	1	0	1	1	0	1	1	1	1	1	1	1	0	1	0	1	0	0	0	1	1	1	1	1	1	1	1	1	1	1
c0354	CPR	1	1	1	0	1	0	0	1	1	1	1	1	1	0	1	0	1	0	1	0	1	1	1	1	1	1	1	1	1	1	0	1	1	1	1	1	0	1	0	1	1	1	1	1	0	1	1	1
c0355	CPR	1	0	1	0	1	0	0	0	0	0	1	1	1	0	0	0	0	0	0	0	0	1	0	0	0	1	0	0	0	1	0	1	0	0	0	0	0	0	0	1	1	1	1	1	0	1	1	1
c0356	CPR	1	1	0	0	0	0	0	1	1	1	1	0	0	0	1	0	0	0	0	0	0	1	0	0	0	0	1	0	0	1	0	1	0	1	0	0	0	1	0	1	1	1	1	1	1	1	1	1
c0357	CPR	1	1	1	0	1	0	0	1	1	1	1	0	0	0	1	0	0	0	1	0	0	1	0	0	0	0	0	1	0	1	0	1	0	1	0	0	0	1	0	0	0	1	1	1	0	1	1	1
c0358	CPR	0	0	0	0	1	0	0	0	0	0	0	1	1	0	1	0	0	0	0	0	0	0	0	1	1	1	1	1	1	0	0	1	0	1	0	0	0	0	0	0	0	1	1	1	0	1	0	0
c0359	CPR	0	1	1	0	1	0	1	1	1	1	1	0	0	0	1	0	0	0	0	0	1	1	0	1	1	1	1	1	1	1	0	1	0	1	0	0	0	1	1	1	1	1	1	1	0	1	1	1
c0360	CPR	0	0	1	0	0	0	0	0	0	0	0	0	0	0	0	1	0	0	1	0	1	1	1	1	1	1	0	1	0	0	0	1	0	0	1	0	0	1	0	1	1	0	0	0	0	0	1	1
c0361	CPR	0	0	1	0	1	0	0	1	1	1	1	0	0	0	1	0	0	0	0	0	1	1	0	1	1	1	1	1	1	1	0	1	1	1	0	0	0	0	0	1	1	1	1	1	0	1	1	1
c0362	CPR	0	1	1	0	1	0	0	1	1	1	1	1	1	0	1	0	0	0	1	0	1	0	0	1	1	1	0	1	0	0	0	1	0	1	0	1	0	0	0	1	1	1	1	1	0	1	1	1
c0363	CPR	0	0	1	0	1	0	0	0	0	0	0	1	1	0	0	0	0	0	1	0	0	1	0	1	1	1	0	0	1	1	0	1	0	1	1	1	0	0	0	1	1	1	1	1	0	1	0	0
c0364	CPR	0	0	1	0	1	0	0	1	1	1	1	1	1	0	0	0	0	0	0	0	1	1	1	0	0	1	1	1	0	1	0	1	0	1	1	0	0	1	0	1	1	1	1	1	1	1	1	1
c0365	CPR	1	1	1	0	1	0	0	1	1	1	1	1	1	0	1	0	0	0	1	0	1	1	0	1	1	1	1	1	1	1	0	1	0	1	0	0	0	1	1	1	1	1	1	1	0	1	1	1
c0366	CPR	1	1	1	0	1	0	0	1	1	1	1	1	1	0	1	0	0	1	0	0	1	1	0	1	1	1	1	1	1	1	0	1	0	1	0	1	0	1	0	1	1	1	1	1	0	1	1	1
c0367	CPR	1	1	0	0	1	0	1	1	1	1	0	1	1	0	1	0	0	0	0	0	1	1	0	1	1	1	1	1	1	1	0	1	0	1	0	1	0	0	1	1	1	1	1	1	0	1	1	1
c0368	CPR	1	1	1	0	1	0	0	1	1	1	1	1	1	0	1	1	0	1	0	0	1	1	1	1	1	1	1	1	1	1	0	1	0	1	1	1	0	1	0	1	1	1	1	1	0	1	1	1
c0369	CPR	1	0	1	0	1	0	0	1	1	1	1	0	0	0	0	0	0	0	1	0	1	1	0	0	0	0	1	1	1	1	0	0	0	1	0	0	0	1	1	1	1	1	1	1	0	1	0	0
c0370	CPR	1	1	1	0	1	0	0	1	1	1	1	0	0	0	1	0	0	0	1	0	1	1	0	1	1	1	1	1	1	1	0	1	0	1	0	0	0	1	1	1	1	1	1	1	0	1	1	1
c0371	CPR	1	0	0	0	1	0	0	1	1	1	1	1	1	0	1	0	0	0	0	0	0	1	0	1	1	1	1	1	1	1	0	1	0	1	0	0	0	1	0	1	1	1	1	1	0	1	1	1
c0372	CPR	1	1	0	0	1	1	0	0	0	0	1	1	1	0	1	0	0	0	1	0	1	1	0	1	1	1	1	1	0	1	0	1	0	1	0	1	0	0	1	1	1	1	1	1	0	1	1	1
c0373	CPR	1	0	1	0	1	0	0	0	0	0	1	1	1	0	1	1	0	1	1	0	1	1	0	0	0	0	1	1	1	1	0	1	0	0	0	0	0	1	0	1	1	1	1	1	0	1	1	1
c0374	CPR	1	0	0	0	0	0	0	0	0	0	0	0	0	0	0	0	0	0	0	1	0	0	0	0	0	0	1	0	0	0	0	0	0	1	0	0	1	1	1	1	1	1	1	1	1	1	1	1
c0375	CPR	1	1	0	0	1	0	0	1	1	1	0	1	1	0	0	0	0	0	1	0	1	1	0	1	1	0	0	1	1	1	0	1	0	1	1	1	0	0	0	1	1	0	0	0	0	0	0	0
c0376	CPR	1	1	1	0	1	1	0	1	1	1	1	0	0	0	1	0	0	0	1	0	1	1	1	1	1	1	1	1	0	1	0	0	1	1	1	1	0	1	0	1	1	1	1	1	0	1	1	1
c0377	CPR	1	1	1	0	1	0	0	1	1	1	1	1	1	0	1	0	0	0	1	0	1	1	0	1	1	1	1	1	0	1	0	1	0	1	0	1	0	1	0	1	1	1	1	1	1	1	1	1
c0378	CPR	1	1	0	0	1	0	0	1	1	1	1	1	1	0	1	0	0	0	1	0	0	1	1	1	1	1	1	0	1	1	0	1	1	1	1	1	0	1	0	1	1	1	1	1	0	1	1	1
c0379	CPR	1	1	1	0	1	0	0	1	1	1	1	1	1	0	1	0	0	0	1	0	1	1	0	1	1	1	1	1	1	0	0	1	0	1	0	1	0	1	0	1	1	1	1	1	0	1	1	1
c0380	CPR	0	1	0	0	1	0	0	1	1	1	0	0	0	0	1	0	0	0	0	0	1	1	0	0	0	0	0	1	0	1	0	1	0	1	0	0	0	0	1	1	1	1	1	1	0	1	1	1
c0381	CPR	0	1	1	0	1	0	0	1	1	1	1	0	0	0	1	0	0	0	0	0	0	0	0	1	1	0	0	0	0	1	0	0	1	1	0	1	0	0	0	1	1	0	0	0	0	0	0	0
c0382	CPR	1	1	0	0	1	0	0	0	0	0	1	0	0	0	1	0	0	0	0	0	1	1	0	0	0	1	0	0	1	0	0	1	0	1	0	0	0	1	0	0	0	0	0	0	0	0	0	0
c0383	CPR	1	1	0	0	1	1	0	1	1	1	1	1	1	0	0	0	0	0	1	0	1	0	0	1	1	1	1	1	0	0	0	1	0	1	0	1	0	0	1	1	1	1	1	1	0	1	1	1
c0384	CPR	1	1	1	0	1	0	0	0	0	0	1	1	1	0	1	0	0	0	0	0	0	0	0	1	1	1	0	1	1	1	0	1	0	1	0	1	0	0	0	0	0	0	0	0	0	0	0	0
c0385	CPR	1	1	1	0	1	0	0	1	1	1	1	1	1	0	1	0	0	1	1	0	1	1	0	1	1	1	1	1	1	1	0	1	0	1	0	1	0	1	0	1	1	1	1	1	0	1	1	1
c0386	CPR	1	1	1	0	1	0	0	1	1	1	1	1	1	0	1	1	0	1	1	0	1	1	0	1	1	1	1	1	1	1	0	1	0	1	0	1	0	0	0	1	1	1	1	1	0	1	1	1
c0387	CPR	1	1	0	0	1	0	0	1	1	1	0	1	1	0	0	0	0	0	0	0	1	1	0	1	1	0	1	1	0	1	0	1	0	1	1	1	0	0	1	1	1	1	1	1	0	1	1	1
c0388	CPR	1	1	1	0	1	0	0	1	1	1	1	1	1	0	1	0	0	0	0	0	1	1	0	1	1	1	0	1	1	1	0	1	0	1	0	1	0	0	0	1	1	1	1	1	0	1	1	1
c0389	CPR	1	0	1	0	1	0	0	1	1	1	1	0	0	0	1	0	0	0	1	0	1	1	0	1	1	1	1	1	1	1	0	1	0	1	0	0	0	1	0	1	1	1	1	1	0	1	1	1
c0390	CPR	1	1	1	0	1	0	0	1	1	1	1	1	1	0	0	0	0	0	1	0	1	1	0	1	1	1	1	1	1	1	0	1	0	1	0	1	0	0	0	1	1	1	1	1	0	1	1	1
c0391	CPR	1	1	0	0	0	0	1	0	0	0	0	1	1	0	0	0	0	0	0	0	0	1	0	0	0	1	0	1	1	1	0	1	0	0	0	1	0	0	0	1	1	1	1	1	0	1	1	1
c0392	CPR	1	0	0	0	1	0	0	0	0	0	1	0	0	0	0	0	0	0	0	0	0	0	0	1	1	1	0	1	0	1	0	0	0	0	0	0	0	0	0	0	0	1	1	1	0	1	1	1
c0393	CPR	1	1	1	0	1	0	0	1	1	1	1	1	1	0	1	0	0	0	1	0	1	1	0	1	1	1	1	1	1	1	0	1	0	1	0	0	0	1	0	1	1	1	1	1	0	1	1	1
c0394	CPR	1	1	1	0	1	0	1	1	1	1	1	1	1	0	1	0	0	0	0	0	1	1	1	1	1	1	1	1	1	1	0	1	0	1	1	1	0	0	0	1	1	1	1	1	0	1	1	1
c0395	CPR	1	1	0	0	0	0	0	1	1	1	0	0	0	0	1	0	0	0	1	0	0	1	0	1	1	0	0	0	0	1	0	0	0	0	0	1	0	1	0	1	1	1	1	1	0	1	1	1
c0396	CPR	1	1	1	0	1	0	0	1	1	1	1	1	1	0	0	1	0	1	0	0	1	1	0	1	1	1	1	1	1	1	0	1	0	1	0	1	0	0	0	1	1	1	1	1	0	1	1	1
c0397	CPR	1	0	0	0	1	0	0	1	1	1	1	0	0	0	0	0	0	0	1	0	1	0	0	1	1	1	1	1	1	0	0	1	0	1	0	1	0	0	0	1	1	1	1	1	0	1	1	1
c0398	CPR	1	1	1	0	1	0	0	1	1	1	1	1	1	0	1	0	0	0	0	0	1	1	1	1	1	1	1	1	1	1	0	1	0	1	1	1	0	0	0	1	1	1	1	1	1	1	1	1
c0399	CPR	0	0	0	0	0	0	0	1	1	1	0	1	1	0	0	0	0	0	1	0	0	1	0	0	0	0	1	1	0	1	0	1	0	1	0	0	0	1	0	1	1	1	1	1	0	1	1	0
c0400	CPR	1	1	0	0	1	0	1	1	1	1	1	1	1	0	1	0	0	0	0	0	1	1	1	0	0	1	1	1	1	1	0	1	0	1	1	1	0	0	0	1	1	1	1	1	1	1	1	1
c0401	CPR	1	0	0	0	1	0	0	1	1	1	1	1	1	0	0	0	0	0	1	0	1	1	0	1	1	1	1	0	0	1	0	1	0	1	0	0	0	0	0	1	1	1	1	1	0	1	1	1
c0402	CPR	0	1	0	0	0	1	0	1	1	1	0	0	0	0	1	0	0	0	0	0	0	1	0	1	1	1	0	0	0	1	0	0	0	0	0	1	0	0	0	1	1	1	1	1	0	1	0	0
c0403	CPR	1	0	1	0	0	0	0	1	1	1	0	1	1	0	1	0	0	0	0	0	1	1	0	1	1	1	1	1	1	0	0	1	0	1	0	0	0	1	0	0	0	1	1	1	1	1	1	1
c0404	CPR	1	1	1	0	1	0	0	1	1	1	1	0	0	0	0	0	0	0	0	0	1	1	0	1	0	1	1	1	1	1	0	1	1	1	0	1	0	0	1	1	1	1	1	1	0	1	1	1
c0405	CPR	1	1	1	0	1	0	0	1	1	1	1	1	1	0	1	1	0	0	1	0	1	1	0	1	1	1	1	1	1	1	0	1	0	1	0	0	0	1	0	1	1	1	1	1	0	1	1	1
c0406	CPR	1	1	0	0	1	0	0	1	1	1	0	1	1	0	1	0	0	0	0	0	1	1	1	1	1	1	1	1	1	1	0	1	1	1	1	1	0	1	0	1	1	1	1	1	0	1	1	1
c0407	CPR	1	1	1	0	1	0	0	1	1	1	1	1	1	0	1	0	0	0	0	0	1	1	0	1	1	0	1	0	1	0	0	1	0	1	0	1	0	0	1	1	1	1	1	1	0	1	1	1
c0408	CPR	0	1	1	0	1	0	0	1	1	1	1	1	1	0	0	0	0	0	0	0	1	1	0	1	1	1	1	1	1	1	0	1	0	1	0	1	0	0	0	1	1	1	1	1	0	1	1	1
c0409	CPR	1	1	1	0	1	1	0	1	1	1	1	0	0	0	1	0	1	0	1	0	1	1	1	1	1	1	1	1	1	1	0	1	0	1	0	0	0	0	1	1	1	1	1	1	0	1	1	1
c0410	CPR	0	0	1	0	1	0	0	0	0	0	0	1	1	0	0	0	0	0	0	0	1	1	1	0	0	1	1	1	1	0	0	1	0	1	0	0	0	0	0	1	1	1	1	1	1	1	1	1
c0411	CPR	1	1	0	0	1	0	0	1	1	1	1	0	0	0	1	0	0	0	0	0	1	1	1	0	0	0	1	1	0	1	0	0	1	1	1	1	0	0	0	0	1	1	1	1	0	1	1	1
c0412	CPR	0	1	1	0	1	0	0	1	1	1	1	1	1	0	1	0	0	0	0	0	1	1	0	1	1	0	0	1	0	1	0	1	0	1	0	0	0	1	0	1	1	0	0	0	0	1	0	0
c0413	CPR	1	1	1	0	1	0	0	1	1	1	1	1	1	0	1	0	1	1	0	0	1	1	1	1	1	1	1	1	1	1	0	1	0	0	1	1	0	1	0	1	1	1	1	1	1	1	1	1
c0414	CPR	1	1	1	0	1	0	0	0	0	1	1	1	1	0	0	0	0	1	1	0	1	1	0	1	1	0	1	1	1	1	0	1	0	1	0	1	0	0	1	1	1	1	1	1	0	1	1	1
c0415	CPR	1	1	1	0	1	0	0	1	0	1	1	1	1	0	1	0	0	0	0	0	1	0	0	1	1	1	0	1	1	1	0	1	1	1	1	1	0	0	0	1	1	1	1	1	1	1	1	1
c0416	CPR	1	1	1	0	0	0	1	1	1	1	1	1	1	0	0	0	0	0	1	0	1	1	0	1	1	1	1	0	0	1	0	1	0	1	0	1	0	0	0	1	1	1	1	1	0	1	1	1
c0417	CPR	1	1	1	0	1	0	0	1	1	1	1	1	1	0	1	0	0	0	0	0	1	1	1	1	1	1	1	0	1	1	0	1	0	1	1	1	0	0	0	1	1	1	1	1	1	1	1	1
c0418	CPR	0	1	1	0	1	0	0	1	1	1	1	0	0	0	0	0	0	0	1	0	1	1	0	1	1	1	1	1	0	1	0	1	1	1	0	1	0	0	0	1	1	1	1	1	0	1	1	1
c0419	CPR	1	1	1	0	1	0	1	1	1	1	1	1	1	0	1	0	0	1	0	0	0	1	0	1	1	1	1	1	1	1	0	1	0	1	0	1	0	0	0	1	1	1	1	1	1	1	1	1
c0420	CPR	0	1	1	0	1	0	0	1	1	1	1	0	0	0	0	0	0	0	0	0	1	1	0	1	1	1	1	1	0	1	0	1	0	1	0	1	0	0	0	1	1	1	1	1	0	1	1	1
c0421	CPR	1	0	1	0	0	0	0	0	0	0	0	1	1	0	0	0	0	0	0	0	1	1	0	0	0	1	1	1	0	0	0	1	0	1	0	0	0	1	0	1	1	1	1	1	1	1	1	1
c0422	CPR	0	0	1	0	1	0	0	1	1	1	1	1	1	0	0	0	0	0	1	0	1	1	0	1	1	1	1	1	0	1	0	1	0	1	0	1	0	1	0	0	0	1	1	1	1	1	1	1
c0423	CPR	0	1	1	0	1	0	0	0	0	0	1	0	0	0	1	1	0	0	0	0	1	1	1	0	0	1	1	1	1	1	0	1	0	1	0	1	0	0	0	1	1	1	1	1	0	1	1	1
c0424	CPR	1	0	1	0	1	0	0	1	1	1	1	0	0	0	1	0	0	0	1	0	1	1	0	1	1	1	1	1	1	1	0	1	0	1	0	0	0	0	0	1	1	1	1	1	0	1	1	1
c0425	CPR	0	1	0	0	0	1	0	1	1	1	1	1	1	0	1	0	0	0	1	0	1	0	0	0	0	0	1	1	0	0	0	1	0	1	0	1	0	0	0	0	0	1	1	1	0	1	1	1
c0426	CPR	1	0	1	0	1	0	0	1	1	1	1	0	0	0	1	0	0	0	1	0	1	1	0	1	1	1	1	1	1	1	0	1	1	1	0	0	0	1	0	1	1	1	1	1	0	1	1	1
c0427	CPR	1	1	1	0	1	0	0	1	1	1	1	1	1	0	1	1	1	0	0	0	1	1	1	1	1	1	1	1	1	1	0	1	0	1	0	1	0	0	0	1	1	1	1	1	1	1	1	1
c0428	CPR	1	1	1	0	1	0	0	1	1	1	1	1	1	0	1	0	0	1	0	0	1	1	0	1	1	1	1	1	1	1	0	1	0	1	0	1	0	1	0	1	1	1	1	1	0	1	0	0
c0429	CPR	1	1	0	0	1	1	0	1	1	1	1	1	1	0	0	0	0	0	1	0	1	1	0	1	1	1	1	1	0	1	0	1	0	1	0	1	0	0	1	1	1	1	1	1	0	1	1	1
c0430	CPR	1	1	1	0	1	0	0	1	1	1	1	1	1	0	1	0	0	0	1	0	1	1	0	1	1	1	0	1	1	1	0	1	0	1	0	1	0	0	0	1	1	1	1	1	0	1	1	1
c0431	CPR	0	0	1	0	1	0	0	1	1	1	1	1	1	0	0	0	0	0	1	0	1	1	0	0	0	1	1	1	0	1	0	0	0	1	0	0	0	1	0	1	1	1	0	0	0	1	1	1
c0432	CPR	1	1	1	0	1	0	1	1	1	1	1	1	1	0	0	1	0	0	1	0	1	1	0	1	1	1	1	1	1	1	0	1	0	1	1	0	0	0	0	1	1	1	1	1	0	1	1	1
c0433	CPR	1	1	0	0	1	0	0	1	1	1	1	1	1	0	0	0	0	0	0	0	1	1	0	1	1	1	0	1	1	1	0	1	0	1	1	0	0	0	0	1	1	1	1	1	0	1	1	1
c0434	CPR	1	1	1	0	1	0	0	1	1	1	1	1	1	0	1	0	0	0	0	0	1	1	0	1	1	1	1	1	1	1	0	0	0	1	0	0	0	0	0	1	1	1	1	1	0	0	1	1
c0435	CPR	1	0	1	0	1	0	0	1	1	1	1	1	1	0	0	0	0	0	0	0	1	1	1	0	0	1	1	1	1	1	0	1	0	1	1	0	0	0	0	1	1	1	1	1	1	1	1	1
c0436	CPR	1	1	1	0	1	0	0	1	1	1	1	1	1	0	1	1	1	0	0	0	1	1	1	1	1	1	1	1	1	1	0	1	0	1	1	0	0	0	0	1	1	1	1	1	0	1	1	1
c0437	CPR	1	1	0	0	1	1	0	0	0	0	1	1	1	0	1	0	0	0	1	0	1	0	0	1	1	0	1	1	0	0	0	1	0	1	0	1	0	0	1	1	1	1	1	1	0	1	1	1
c0438	CPR	0	1	1	0	0	0	0	1	1	0	1	0	0	0	0	0	0	0	0	0	0	0	0	1	1	0	0	0	0	0	0	0	0	0	0	1	0	0	0	1	1	0	0	0	0	0	0	0
c0439	CPR	1	1	0	0	1	1	0	1	1	1	1	1	1	0	0	0	0	0	1	0	1	1	0	1	1	1	1	1	0	1	0	1	0	1	0	1	0	0	1	1	1	1	1	1	0	1	1	1
c0440	CPR	1	0	0	0	1	0	0	1	1	1	1	0	0	0	1	1	0	0	1	0	1	1	0	1	1	0	0	1	0	0	0	1	0	1	0	0	0	1	0	1	1	1	1	1	0	1	1	1
c0441	CPR	0	1	1	0	1	0	0	1	1	1	1	1	1	0	1	0	0	0	1	0	1	1	0	1	1	1	0	1	1	1	0	1	0	1	0	1	0	0	0	1	1	1	1	1	0	1	1	1
c0442	CPR	1	0	1	0	1	0	0	0	0	0	1	1	1	0	1	0	0	0	1	0	1	1	0	0	0	0	0	0	0	0	0	1	0	1	0	0	0	0	0	1	1	1	1	1	0	1	1	1
c0443	CPR	1	0	0	0	1	0	0	1	1	1	1	0	0	0	1	0	0	0	0	0	1	1	0	1	1	1	0	0	0	1	0	1	1	1	0	0	0	1	0	1	1	0	0	0	0	0	0	0
c0444	CPR	1	1	1	0	1	1	0	1	1	1	1	1	1	0	1	0	0	0	1	0	1	1	0	1	1	1	1	1	1	1	0	0	0	1	0	1	0	0	0	1	1	1	1	1	0	1	1	1
c0445	CPR	1	0	1	0	0	0	0	1	1	1	1	1	1	0	1	0	0	0	0	0	1	0	0	0	0	1	0	0	0	1	0	1	0	0	1	0	0	0	0	1	1	1	1	1	1	1	1	1
c0446	CPR	1	1	0	0	1	0	0	0	0	0	0	1	1	0	1	1	0	0	0	0	0	1	0	1	1	1	0	1	0	1	0	1	0	1	0	1	0	0	0	1	1	1	1	1	0	1	1	1
c0447	CPR	1	1	1	0	1	0	0	1	1	1	1	0	0	0	1	1	0	1	1	0	1	1	0	1	1	1	1	1	1	1	0	1	0	1	0	0	0	1	1	1	1	1	1	1	1	1	1	1
c0448	CPR	0	1	1	0	1	0	1	1	1	1	1	0	0	0	1	0	0	0	0	0	1	1	0	1	1	1	1	1	1	1	0	1	0	1	0	0	0	1	1	1	1	1	1	1	0	1	0	0
c0449	CPR	1	1	1	0	1	0	1	1	1	1	0	1	1	0	1	0	0	0	0	0	1	1	1	1	1	1	1	1	1	1	0	1	0	1	0	1	0	0	0	1	1	1	1	1	0	1	1	1
c0450	CPR	1	0	1	0	1	0	0	1	1	1	1	1	1	0	1	0	0	0	1	0	1	1	0	1	1	1	1	1	1	1	0	1	0	1	0	0	0	1	0	1	1	1	1	1	1	1	1	1
c0451	CPR	1	0	1	0	1	0	0	1	1	1	1	1	1	1	1	1	0	1	1	0	1	1	0	1	1	1	1	1	1	1	0	1	0	1	0	0	0	1	0	1	1	1	1	1	0	1	1	1
c0452	CPR	0	0	0	0	1	0	0	1	1	1	0	1	1	0	0	0	0	0	1	0	0	1	0	1	1	1	1	1	1	1	0	1	0	1	0	0	0	1	1	1	1	1	1	1	0	1	1	1
c0453	CPR	0	0	0	0	0	0	0	1	1	1	1	1	1	0	0	0	0	0	0	0	1	1	0	0	0	1	0	1	0	1	0	0	0	0	0	0	0	0	0	1	1	1	1	1	0	1	1	1
c0454	CPR	1	1	1	0	1	0	0	1	1	1	1	1	1	0	1	1	0	1	1	0	1	1	0	1	1	1	1	1	1	1	0	1	0	1	0	1	0	0	0	1	1	1	1	1	0	1	1	1
c0455	CPR	1	1	1	0	1	0	0	1	1	1	1	1	1	0	1	0	0	0	1	0	1	1	1	1	1	1	1	1	1	1	0	1	0	1	0	1	0	1	0	1	1	1	1	1	1	1	1	1
c0456	CPR	1	1	1	0	1	1	0	1	1	1	1	1	1	0	0	0	0	0	1	0	1	1	0	1	1	1	0	1	0	1	0	1	0	1	0	0	0	0	0	0	0	1	1	1	0	1	1	1
c0457	CPR	1	1	1	0	1	0	0	1	1	1	1	1	1	0	1	1	0	0	0	0	1	1	1	1	1	1	1	1	1	1	0	1	0	1	0	1	0	0	0	1	1	1	1	1	0	1	1	1
c0458	CPR	1	1	0	0	1	0	0	1	1	1	1	1	1	0	1	0	0	0	0	0	1	1	0	1	1	1	0	1	0	1	0	1	0	1	0	1	0	0	0	1	1	1	1	1	0	1	1	1
c0459	CPR	1	0	0	0	1	1	0	1	1	1	0	1	1	0	0	0	0	0	1	0	1	0	0	0	0	1	1	1	0	0	0	1	0	0	0	0	0	0	1	1	1	1	1	1	0	1	1	1
c0460	CPR	1	1	0	0	1	0	0	1	1	1	1	1	1	0	1	0	0	0	0	0	1	1	0	1	1	0	1	0	0	1	0	1	0	1	0	1	0	1	0	1	1	1	1	1	0	1	1	1
c0461	CPR	0	1	1	0	1	0	0	0	0	0	1	1	1	0	1	0	0	0	1	0	0	1	0	1	1	0	0	0	1	0	0	0	1	1	0	1	0	0	0	1	1	1	1	1	0	1	1	1
c0462	CPR	1	1	1	0	1	0	0	1	1	1	1	1	1	0	0	0	0	0	1	0	0	1	0	1	1	1	1	1	0	1	0	1	0	1	1	0	0	0	0	1	1	1	1	1	0	1	1	1
c0463	CPR	1	0	0	0	1	0	0	1	1	1	1	0	0	0	1	0	0	0	1	0	1	1	0	1	1	1	1	1	0	1	0	0	0	1	0	0	0	1	1	1	1	1	1	1	1	1	1	1
c0464	CPR	1	1	1	0	1	0	0	1	1	1	1	1	1	0	1	0	0	0	1	0	1	1	0	1	1	0	1	1	0	1	0	1	0	1	0	1	0	1	0	1	1	1	1	1	1	1	1	1
c0465	CPR	1	1	1	0	1	0	0	1	1	1	0	1	1	0	1	0	0	0	1	0	1	1	1	1	1	1	1	1	1	1	0	1	1	1	1	1	0	0	0	1	1	1	1	1	0	1	1	1
c0466	CPR	0	1	0	0	1	0	0	0	0	0	1	0	0	0	1	0	0	0	1	0	1	1	0	1	1	1	0	1	0	1	0	1	0	1	0	0	0	1	1	1	1	0	0	0	0	0	0	0
c0467	CPR	1	1	1	0	0	0	0	1	1	1	1	1	1	0	1	0	0	0	1	0	0	1	0	0	0	1	1	0	0	1	0	0	0	1	0	0	0	1	0	0	0	1	0	0	0	0	0	0
c0468	CPR	0	0	1	0	1	0	0	0	0	0	0	0	0	0	1	1	0	0	1	0	1	0	0	0	0	0	0	0	1	0	0	0	0	0	0	0	0	0	0	1	1	0	0	0	0	0	0	0
c0469	CPR	0	1	0	0	0	0	0	1	1	1	0	1	1	0	1	0	0	0	1	0	0	0	0	0	0	0	1	1	0	0	0	0	0	1	1	1	0	0	0	0	0	1	1	1	0	1	1	1
c0470	CPR	1	1	1	0	0	0	0	1	1	1	1	0	0	0	1	0	0	0	1	0	1	1	0	1	1	1	1	1	1	0	0	1	1	0	0	1	0	1	0	1	1	1	1	1	1	1	1	1
c0471	CPR	1	1	1	0	1	0	0	1	1	1	1	0	0	0	1	0	0	0	1	0	1	1	0	0	0	1	0	1	0	1	0	1	0	1	0	0	0	1	0	0	0	1	1	1	0	1	1	1
c0472	CPR	1	1	1	0	1	0	0	1	1	1	1	1	1	0	1	1	0	1	0	0	1	1	1	1	1	1	1	1	1	1	0	1	0	1	1	1	0	1	0	1	1	1	1	1	0	1	1	1
c0473	CPR	0	0	0	0	1	0	0	1	1	1	0	0	0	0	0	0	0	0	1	0	0	0	0	0	0	1	1	1	1	0	0	0	0	1	0	0	0	0	0	1	1	1	1	1	0	1	1	1
c0474	CPR	0	1	0	0	1	0	0	1	1	1	1	1	1	0	0	0	0	0	1	0	1	1	0	1	1	1	0	1	1	1	0	1	0	1	1	0	0	0	0	1	1	1	1	1	0	1	1	1
c0475	CPR	1	0	1	0	1	0	0	0	0	0	1	1	1	0	1	1	0	1	1	0	1	1	0	1	0	1	1	1	1	1	0	1	0	1	0	0	0	1	0	1	1	1	1	1	0	1	1	1
c0476	CPR	1	1	1	0	1	1	0	1	1	1	1	0	0	0	0	0	0	0	1	0	1	1	0	1	1	1	1	1	0	1	0	1	0	1	0	0	0	0	1	1	1	1	1	1	0	1	1	1
c0477	CPR	1	1	1	0	1	0	0	1	1	1	1	1	1	0	1	0	0	0	1	0	1	1	0	1	1	1	0	1	1	1	0	1	1	1	0	1	0	0	0	1	1	1	1	1	0	1	1	1
c0478	CPR	1	1	0	0	1	1	0	1	1	1	1	1	1	0	1	0	0	0	1	0	1	1	0	1	1	1	1	1	0	1	0	1	0	1	1	1	0	0	1	1	1	1	1	1	0	1	1	1
c0479	CPR	1	1	1	0	0	0	1	0	0	0	0	0	0	0	1	0	0	0	0	0	1	0	0	0	0	1	0	1	0	1	0	0	0	1	0	0	0	0	1	1	1	1	1	1	0	1	0	0
c0480	CPR	1	1	1	0	1	0	0	1	1	1	1	1	1	0	1	0	0	0	1	0	1	1	0	1	1	1	1	1	1	1	0	1	0	1	0	0	0	1	0	1	1	1	1	1	0	1	0	0
c0481	CPR	1	0	1	0	1	0	0	1	1	1	1	0	0	0	0	1	0	0	1	0	1	1	0	0	0	0	0	1	0	1	0	1	0	1	0	0	0	0	0	1	1	1	1	0	0	0	1	1
c0482	CPR	1	0	0	0	0	0	0	0	0	0	0	0	0	0	0	0	0	0	0	0	0	0	0	0	0	1	0	1	1	0	0	0	0	0	0	0	0	0	0	1	1	1	1	1	0	1	1	1
c0483	CPR	1	1	1	0	1	0	1	1	1	1	1	1	1	0	1	1	0	1	0	0	1	1	0	1	1	1	1	1	1	1	0	1	0	1	0	1	0	0	0	1	1	1	1	1	0	1	1	1
c0484	CPR	1	1	1	0	1	0	0	1	1	1	1	1	0	0	1	0	0	0	1	0	1	1	0	0	0	1	1	1	1	1	0	1	0	1	0	0	0	1	0	1	1	1	1	1	1	1	1	1
c0485	CPR	1	1	1	0	1	0	0	1	1	1	1	1	1	0	1	1	1	0	1	0	1	1	1	1	1	1	1	1	1	1	0	1	1	1	1	1	0	1	0	1	1	1	1	1	0	1	1	1
c0486	CPR	1	1	0	0	1	0	1	1	1	1	1	1	1	0	1	0	1	0	0	1	1	1	1	1	1	1	1	1	1	1	0	1	0	1	1	1	1	1	1	1	1	1	1	1	1	1	1	1
c0487	CPR	1	1	0	0	1	0	0	1	1	1	1	0	0	0	1	1	0	0	1	0	1	0	0	1	1	1	0	1	1	1	0	1	0	0	0	0	0	0	0	1	1	1	1	1	0	1	1	1
c0488	CPR	1	1	1	0	1	0	1	1	1	1	0	1	1	0	1	0	1	0	0	1	1	1	1	1	1	1	1	1	1	1	0	1	0	1	1	1	1	1	1	1	1	1	1	1	1	1	1	1
c0489	CPR	1	1	1	0	1	0	0	1	1	1	1	1	1	0	1	0	0	1	1	0	0	1	0	0	0	1	1	0	1	1	0	1	0	1	0	0	0	1	0	0	0	1	1	1	0	1	1	1
c0490	CPR	1	1	1	0	1	0	0	1	1	1	1	1	1	0	1	0	0	0	1	0	1	1	1	1	1	1	1	1	1	1	0	1	0	1	1	1	0	1	0	1	1	1	1	1	0	1	1	1
c0491	CPR	1	1	1	0	1	0	0	1	1	1	1	1	1	0	1	0	0	0	1	0	1	1	0	1	1	0	0	1	1	1	0	1	0	1	0	1	0	0	0	1	1	1	1	1	0	1	1	1
c0492	CPR	1	1	1	0	1	0	0	1	1	1	1	1	1	0	1	0	0	0	0	0	1	1	0	0	0	1	1	1	0	1	0	1	0	1	0	0	0	1	0	1	1	1	1	1	1	1	1	1
c0493	CPR	1	0	0	0	0	0	0	1	1	1	0	0	0	0	0	0	0	0	1	0	0	1	0	1	1	1	0	1	1	0	0	1	0	1	0	0	0	1	0	1	1	1	1	1	0	1	1	1
c0494	CPR	1	0	1	0	1	0	0	1	1	1	1	1	1	0	1	0	0	0	1	0	1	1	1	1	1	1	1	1	1	1	0	1	1	1	1	0	0	1	0	1	1	1	1	1	0	1	1	1
c0495	CPR	1	0	1	0	0	0	0	1	1	1	0	0	0	0	0	0	0	0	0	0	1	1	0	0	0	1	1	1	1	1	0	1	0	1	0	1	0	1	1	1	1	1	1	1	0	1	1	1
c0496	CPR	1	1	0	0	1	0	0	1	1	1	1	1	1	0	1	0	0	1	0	0	1	1	0	1	1	1	1	1	1	1	0	0	0	1	0	1	0	0	0	1	1	1	1	1	0	1	1	1
c0497	CPR	0	0	0	0	0	0	0	1	1	1	1	1	1	0	0	0	0	0	0	0	0	0	0	0	0	1	0	1	1	0	0	1	0	0	0	0	0	0	0	1	1	1	1	1	0	1	1	1
c0498	CPR	1	1	0	0	1	0	0	0	0	0	1	1	1	0	1	0	0	0	0	0	1	1	0	1	1	1	0	0	1	1	0	1	0	0	0	1	0	1	0	1	1	1	1	1	0	1	1	1
c0499	CPR	0	1	1	0	1	0	0	1	1	1	1	0	0	0	0	0	0	0	1	0	1	1	0	1	1	1	1	1	1	1	0	1	1	1	0	1	0	0	0	1	1	1	1	1	0	1	1	1
c0500	CPR	1	1	1	0	1	0	0	1	1	1	1	0	0	0	1	1	0	1	1	0	1	1	0	1	1	1	1	1	1	1	0	1	0	1	0	0	0	1	0	1	1	1	1	1	0	1	1	1
c0501	CPR	1	1	1	0	1	0	0	1	1	1	1	1	1	0	1	0	0	0	1	0	1	1	0	1	1	1	1	1	1	1	0	1	0	1	1	1	0	0	0	1	1	1	1	1	0	1	1	1
c0502	CPR	1	1	0	0	0	0	0	1	1	1	1	1	1	0	1	0	0	0	0	0	1	1	0	1	1	1	1	1	1	1	0	1	0	1	0	1	0	1	0	1	1	1	1	1	0	1	1	1
c0503	CPR	0	0	0	0	0	0	0	1	1	1	0	1	1	0	0	0	0	0	1	0	1	0	0	0	0	1	0	0	0	0	0	0	0	0	0	0	0	0	0	1	1	0	0	0	0	0	0	0
c0504	CPR	1	1	0	0	1	1	0	1	1	1	1	1	1	0	0	0	0	0	1	0	1	1	0	1	1	1	1	1	0	1	0	1	0	1	0	1	0	0	1	1	1	1	1	1	0	1	1	1
c0505	CPR	1	1	0	0	1	0	1	1	1	1	1	1	1	0	0	0	0	0	1	0	1	1	0	1	1	1	1	0	0	1	0	1	0	1	0	1	0	0	0	1	1	1	1	1	0	1	1	1
c0506	CPR	1	1	0	0	1	1	0	0	0	0	1	1	1	0	1	0	0	0	0	0	1	0	0	1	1	0	1	1	0	0	0	1	0	1	0	1	0	0	1	1	1	0	0	0	0	0	0	0
c0507	CPR	1	1	1	0	1	0	0	0	0	0	1	1	1	0	1	0	0	1	1	0	0	1	0	1	1	0	1	1	0	0	0	1	0	0	0	1	0	0	1	1	1	1	1	1	0	1	1	1
c0508	CPR	1	1	0	0	1	0	0	1	1	1	1	1	1	0	1	0	0	0	1	0	1	1	0	1	1	1	1	1	1	1	0	1	0	1	0	0	0	1	1	1	1	1	1	1	1	1	1	1
c0509	CPR	1	1	1	0	1	0	0	1	1	1	1	1	1	0	1	0	0	0	1	0	1	1	0	1	1	0	1	1	0	1	0	1	0	1	0	1	0	1	0	1	1	1	1	1	1	1	1	1
c0510	CPR	1	0	1	0	1	0	0	1	1	0	1	1	1	0	0	0	0	0	0	0	1	1	0	0	0	0	1	1	1	1	0	1	0	1	0	0	0	0	1	1	1	1	1	1	0	1	1	1
c0511	CPR	0	1	0	1	1	0	0	1	1	1	1	1	1	0	1	0	1	1	1	1	1	0	0	1	1	1	0	1	0	1	0	1	1	1	1	1	0	1	0	1	1	1	1	1	1	1	1	1
c0512	CPR	1	0	1	0	0	0	0	1	1	1	0	1	1	0	0	0	0	0	0	0	0	1	0	0	0	0	0	1	0	0	0	1	0	0	0	0	0	1	0	1	1	1	1	1	0	1	1	1
c0513	CPR	1	1	1	0	1	0	0	1	1	1	1	1	1	0	1	0	0	0	1	0	1	1	0	1	1	1	0	1	1	1	0	1	0	1	0	1	0	0	0	1	1	1	1	1	0	1	1	1
c0514	CPR	0	1	1	0	1	0	0	0	0	0	1	0	0	0	1	0	0	0	1	0	0	1	0	1	1	0	0	1	1	0	0	1	1	0	0	0	0	0	0	1	1	0	0	0	0	0	0	0
c0515	CPR	1	1	1	0	1	0	0	1	1	1	1	1	1	0	1	1	0	1	1	0	1	1	0	1	1	1	1	1	1	1	0	1	0	1	0	1	0	0	0	1	1	1	1	1	0	1	1	1
c0516	CPR	1	1	1	0	1	0	0	1	1	1	1	1	1	0	1	0	0	0	0	0	1	1	1	0	0	0	1	1	1	1	0	1	1	1	1	1	0	0	0	1	1	1	1	1	0	1	1	1
c0517	CPR	1	1	0	0	0	0	0	1	1	1	0	1	1	0	1	0	0	0	1	0	1	1	1	0	0	1	0	0	0	1	0	1	1	0	0	1	0	1	0	1	1	1	1	1	0	1	0	0
c0518	CPR	1	1	1	0	1	0	1	1	1	1	0	1	0	0	0	0	0	0	0	0	1	1	0	1	1	0	1	1	0	1	0	1	0	0	0	1	0	0	0	1	1	1	1	1	0	1	1	1
c0519	CPR	0	1	0	0	0	1	0	1	1	1	1	0	0	0	0	0	0	0	1	0	0	1	0	1	1	0	1	1	0	1	0	1	1	1	0	1	0	0	0	1	1	1	1	1	0	1	1	1
c0520	CPR	1	0	0	0	1	0	0	1	1	1	1	0	0	0	1	0	0	0	1	0	1	1	0	1	1	1	1	1	0	1	0	0	0	1	0	0	0	1	1	1	1	1	1	1	1	1	1	1
c0521	CPR	1	0	0	0	1	0	0	0	0	0	1	1	1	0	0	0	0	0	0	0	1	1	0	1	1	1	1	1	0	1	0	1	0	1	0	0	0	0	0	1	1	1	1	1	0	1	1	1
c0522	CPR	1	1	1	0	1	0	1	1	1	1	1	1	1	0	1	0	0	1	0	0	1	1	0	1	1	1	1	1	1	1	0	1	0	1	0	1	0	0	0	1	1	1	1	1	0	1	1	1
c0523	CPR	1	1	0	0	1	0	1	1	1	0	1	0	0	0	0	0	1	0	0	1	1	1	1	1	1	1	1	1	1	1	0	0	0	1	1	1	1	1	1	1	1	1	1	1	1	1	1	1
c0524	CPR	1	0	0	0	1	0	0	1	1	1	1	0	0	0	1	0	0	0	1	0	0	1	0	1	1	1	1	1	1	1	0	0	0	1	0	0	0	1	0	1	1	1	1	1	0	1	1	1
c0525	CPR	1	1	1	0	1	0	0	1	1	1	1	1	1	0	1	0	0	1	1	0	1	1	0	1	1	1	1	1	1	1	0	1	0	1	0	0	0	1	0	1	1	0	0	0	0	0	1	1
c0526	CPR	1	1	1	0	1	1	0	0	0	0	1	0	0	0	0	0	0	0	1	0	0	1	0	1	1	1	0	1	0	1	0	0	0	1	0	0	0	0	0	1	1	1	1	1	0	1	0	1
c0527	CPR	1	1	1	0	1	0	0	1	1	1	1	1	1	0	1	0	0	0	0	0	1	0	0	1	1	1	1	1	0	1	0	1	0	1	0	0	0	0	0	1	1	1	1	1	1	1	1	1
c0528	CPR	1	1	0	0	1	1	0	1	1	1	1	1	1	0	1	0	0	0	1	0	1	1	0	1	1	0	1	1	0	1	0	1	0	1	1	1	0	0	1	1	1	1	1	1	0	1	1	1
c0529	CPR	0	1	0	0	1	0	0	1	1	1	0	1	1	0	0	0	0	0	0	0	1	1	0	1	1	1	1	1	1	1	0	0	0	1	0	1	0	0	0	1	1	1	1	1	0	1	1	1
c0530	CPR	1	0	1	0	1	0	0	1	1	1	1	1	1	0	1	0	0	0	0	0	1	1	0	1	1	1	1	1	1	1	0	1	1	1	0	0	0	0	0	1	1	1	1	1	1	1	1	1
c0531	CPR	0	0	1	0	0	0	1	1	1	1	0	1	0	0	0	0	0	1	0	0	0	0	0	0	0	1	0	1	0	0	0	0	0	0	0	0	0	0	1	1	1	1	1	1	0	1	1	1
c0532	CPR	1	1	1	0	1	0	0	1	1	1	1	1	1	0	1	1	0	1	1	0	1	1	0	1	1	1	1	1	1	1	0	1	0	1	0	1	0	0	0	1	1	1	1	1	0	1	1	1
c0533	CPR	0	1	1	0	1	0	0	1	1	1	0	1	1	0	1	1	1	1	1	1	0	1	1	1	0	0	1	0	1	1	0	1	1	1	1	0	0	0	0	1	1	1	1	1	0	1	1	1
c0534	CPR	1	1	0	0	0	0	0	1	1	1	1	1	1	0	0	1	0	0	0	0	1	1	0	0	1	1	1	1	1	1	0	0	0	0	0	1	0	0	0	1	1	1	1	1	0	1	1	1
c0535	CPR	1	1	1	0	1	0	1	1	1	1	1	1	1	0	0	0	0	0	1	0	1	1	0	1	1	1	1	1	1	1	0	1	0	1	1	1	0	0	0	1	1	1	1	1	0	1	1	1
c0536	CPR	0	1	1	0	1	0	0	1	1	1	1	0	0	0	1	0	0	0	1	0	1	1	0	1	1	1	1	1	1	1	0	1	0	1	0	0	0	0	0	1	0	1	1	1	0	1	1	1
c0537	CPR	0	1	1	0	1	0	0	1	1	1	1	0	0	0	1	1	0	1	1	1	1	0	0	0	0	0	1	0	1	0	0	1	0	1	0	1	0	0	0	1	1	1	1	1	1	1	1	1
c0538	CPR	1	1	1	0	1	0	0	1	1	1	1	1	1	0	1	0	0	0	1	0	1	1	0	1	1	1	0	1	0	1	0	1	0	1	0	1	0	0	0	1	1	0	0	0	0	0	0	0
c0539	CPR	0	1	1	0	0	0	0	1	1	1	1	1	1	0	1	0	0	0	0	0	1	1	0	1	1	1	0	0	1	0	0	0	0	0	0	1	0	1	0	1	1	1	1	1	0	1	1	1
c0540	CPR	0	0	0	0	1	0	0	1	1	1	0	1	1	0	0	0	0	0	1	0	0	0	0	0	0	1	0	1	0	1	0	0	0	0	0	0	0	0	0	1	1	0	0	0	0	0	0	0
c0541	CPR	1	0	1	0	1	0	0	1	1	1	1	0	0	0	0	0	0	0	0	0	1	0	0	1	1	1	0	1	1	0	0	0	0	0	0	0	0	0	0	1	1	0	0	0	0	0	0	0
c0542	CPR	1	1	1	0	1	0	0	1	1	1	1	1	1	0	1	0	0	0	1	0	1	1	0	1	1	1	0	1	1	1	0	1	1	1	0	1	0	0	0	1	1	1	1	1	0	1	1	1
c0543	CPR	1	1	1	0	0	0	0	1	1	1	0	1	1	0	1	1	0	0	0	0	1	0	0	1	1	1	1	1	0	1	0	1	0	1	0	1	0	0	1	1	1	1	1	1	0	1	1	1
c0544	CPR	0	1	0	0	0	0	0	1	1	1	1	0	0	0	1	0	0	0	0	0	0	0	0	1	1	0	1	1	0	1	0	0	0	0	0	0	0	0	0	0	0	0	0	0	0	0	0	0
c0545	CPR	1	1	0	0	1	0	0	1	1	1	1	0	0	0	0	0	0	0	0	0	1	1	0	1	1	1	1	1	1	1	0	1	0	1	1	1	0	0	0	1	1	1	1	1	0	1	1	1
c0546	CPR	1	1	0	0	1	1	0	0	0	0	1	0	0	0	1	0	0	0	1	0	0	0	0	1	1	0	0	0	0	0	0	0	0	1	1	1	0	0	0	0	0	1	1	1	0	1	1	1
c0547	CPR	0	0	0	0	1	0	0	1	1	1	1	1	1	0	1	0	0	0	0	0	0	0	0	0	0	1	1	1	0	1	0	1	0	1	0	0	0	0	0	1	1	1	1	1	0	1	1	1
c0548	CPR	1	0	0	0	1	0	0	1	1	1	0	0	0	0	0	0	0	0	0	0	0	0	0	1	1	0	0	0	0	1	0	1	0	0	0	0	0	0	0	0	0	0	0	0	0	0	0	0
c0549	CPR	1	1	1	0	1	0	0	1	1	1	1	0	0	0	1	0	0	0	1	0	1	1	0	1	1	1	1	1	1	1	0	1	0	1	0	0	0	1	1	1	1	1	1	1	0	1	1	1
c0550	CPR	0	1	0	0	0	0	0	1	1	1	1	1	1	0	1	0	0	1	0	0	1	1	0	1	1	1	0	0	1	1	0	1	0	0	0	1	0	0	0	1	1	1	1	1	0	1	1	1
c0551	CPR	1	1	0	0	1	0	0	1	1	1	1	1	1	0	0	0	0	0	1	0	1	1	0	1	1	1	1	1	1	1	0	1	0	1	1	0	0	0	0	1	1	1	1	1	0	1	1	1
c0552	CPR	1	1	1	0	1	0	0	1	1	1	1	0	0	0	0	0	0	0	1	0	1	1	0	1	1	0	1	1	1	1	0	1	0	1	0	0	0	1	1	1	1	1	1	1	0	1	1	1
c0553	CPR	0	1	0	0	1	1	0	1	1	1	0	0	0	0	1	0	0	0	0	0	1	1	0	1	1	0	1	1	1	0	0	0	0	1	0	1	0	1	0	0	0	1	1	1	1	1	1	1
c0554	CPR	0	0	0	0	1	0	0	0	0	0	1	1	1	0	1	0	0	0	1	0	1	0	0	0	0	1	1	0	1	0	0	1	0	1	0	0	0	0	0	1	1	1	1	1	0	1	1	1
c0555	CPR	1	0	0	0	0	0	0	1	0	1	1	1	0	0	1	0	0	1	1	0	0	0	0	1	1	1	0	0	0	0	0	1	0	1	0	0	0	0	0	1	1	1	1	1	1	1	1	1
c0556	CPR	1	1	0	0	1	0	0	1	1	1	1	0	0	0	1	0	0	0	0	0	1	1	0	1	1	0	1	1	1	1	0	1	0	0	0	1	0	1	1	1	1	1	1	1	0	1	1	1
c0557	CPR	1	0	1	0	1	0	0	0	0	0	1	0	0	0	0	0	0	0	1	0	1	1	1	1	1	1	1	1	0	1	0	1	0	0	1	0	0	1	0	0	0	1	1	1	0	1	1	1
c0558	CPR	0	0	0	0	0	0	0	1	1	1	1	0	0	0	0	0	0	0	0	0	0	0	0	1	1	0	0	0	1	1	0	0	0	1	1	0	0	0	0	0	0	0	0	0	0	0	0	0
c0559	CPR	0	1	1	0	0	0	0	0	0	0	1	1	1	0	1	0	0	0	0	0	0	1	0	1	1	0	1	1	1	1	0	0	0	0	0	1	0	0	0	1	1	0	0	0	0	0	0	0
c0560	CPR	1	0	0	0	1	0	0	1	1	1	1	0	0	0	0	0	0	0	1	0	1	0	0	0	0	0	1	0	0	0	0	1	0	1	1	0	0	0	1	1	1	1	1	1	0	1	1	1
c0561	CPR	1	1	0	0	1	1	0	1	1	1	0	0	0	0	1	1	1	1	0	0	1	0	0	0	0	1	1	0	0	1	0	0	0	1	0	0	0	0	1	1	1	1	1	1	0	1	1	1
c0562	CPR	0	0	1	0	1	0	0	1	1	1	1	1	1	0	1	0	0	1	1	0	1	0	0	1	1	1	1	1	0	1	0	1	0	0	0	0	0	0	0	1	1	1	1	1	0	1	1	1
c0563	CPR	0	1	1	0	1	0	0	1	1	1	1	1	1	0	1	1	0	0	1	0	1	0	0	1	1	1	0	1	1	1	0	0	0	1	0	1	0	1	0	1	1	1	1	1	1	1	0	0
c0564	CPR	0	1	0	0	1	0	0	0	0	0	1	0	0	0	0	0	0	0	1	0	1	0	0	1	1	0	0	1	0	1	0	0	0	1	1	1	0	0	0	0	0	0	0	0	0	0	1	1
c0565	CPR	0	1	0	0	0	0	0	1	1	1	1	1	1	0	1	0	0	0	0	0	1	1	0	0	0	0	1	1	0	0	0	1	0	0	0	1	0	0	0	1	1	0	0	0	0	0	0	0
c0566	CPR	1	1	1	0	1	1	0	1	1	1	1	0	0	0	1	0	1	0	1	0	1	1	1	1	1	1	1	1	1	1	0	1	0	1	1	0	0	0	1	1	1	1	1	1	0	1	1	1
c0567	CPR	1	1	1	0	1	0	0	1	1	1	1	0	0	0	1	1	0	1	1	0	1	1	0	1	1	1	1	1	1	1	0	1	0	1	0	0	0	1	0	1	1	1	1	1	0	1	1	1
c0568	CPR	1	0	0	0	1	0	0	1	1	1	0	1	1	0	0	0	0	0	1	0	1	1	0	1	1	1	1	0	0	1	0	1	0	1	0	0	0	1	1	1	1	0	0	0	0	0	0	0
c0569	CPR	1	1	1	0	1	0	1	0	0	0	1	0	0	0	0	0	0	1	0	0	1	0	0	0	1	0	1	1	1	0	0	1	0	0	0	0	0	0	0	1	1	1	1	1	1	1	1	1
c0570	CPR	1	1	1	0	1	0	0	1	1	1	1	1	1	0	1	1	0	0	1	0	1	1	1	1	1	1	1	1	1	1	0	1	1	1	1	1	0	1	0	1	1	1	1	1	0	1	1	1
c0571	CPR	1	0	0	0	1	0	0	1	1	1	1	1	1	0	0	0	0	0	1	0	1	0	0	1	1	1	1	1	1	1	0	1	0	1	0	0	0	0	0	1	1	0	0	0	0	0	0	0
c0572	CPR	0	1	1	0	1	0	1	1	1	1	1	0	0	0	1	0	0	0	0	0	1	1	0	1	1	1	1	1	1	1	0	1	0	1	0	0	0	1	1	1	1	1	1	1	0	1	1	1
c0573	CPR	1	1	1	0	1	0	0	1	1	1	1	1	1	0	1	0	0	0	0	0	1	1	1	1	1	1	1	1	1	1	0	1	0	1	1	1	0	0	0	1	1	1	1	1	1	1	1	1
c0574	CPR	1	1	1	0	1	0	1	1	1	1	1	1	1	0	0	0	0	0	1	0	1	1	0	1	1	1	1	1	1	1	0	1	0	1	1	1	0	0	0	1	1	1	1	1	0	1	1	1
c0575	CPR	1	1	1	0	0	0	0	1	1	1	1	0	0	0	1	0	0	1	1	0	1	1	0	1	1	1	1	1	1	1	0	1	0	1	0	0	0	1	0	1	1	1	1	1	0	1	0	0
c0576	CPR	0	0	1	0	1	0	0	1	1	1	0	0	0	0	0	1	0	0	0	0	0	0	0	1	1	1	1	1	0	0	0	0	0	1	1	0	0	0	0	1	1	1	1	1	1	1	1	1
c0577	CPR	1	1	1	0	1	0	0	1	1	1	1	0	0	0	0	0	0	0	1	0	1	1	0	1	0	1	1	1	0	1	0	1	1	1	0	1	0	0	1	1	1	1	1	1	0	1	0	0
c0578	CPR	1	1	0	0	0	0	1	1	1	1	1	1	1	0	0	0	0	0	1	0	1	1	0	0	0	1	1	1	1	1	0	0	0	0	0	1	0	0	0	1	1	0	0	0	0	0	1	1
c0579	CPR	1	1	1	0	0	0	0	0	0	0	1	0	0	0	1	0	0	0	1	0	0	1	0	1	1	0	1	1	0	1	0	1	0	1	0	1	0	1	1	1	1	0	0	0	0	0	0	0
c0580	CPR	1	1	1	0	1	0	0	1	1	1	1	1	1	0	1	0	0	0	0	0	1	1	1	1	1	1	1	1	1	1	0	1	0	1	1	1	0	0	1	1	1	1	1	1	1	1	1	1
c0581	CPR	1	1	0	0	1	0	0	1	1	1	1	1	1	0	1	0	0	0	0	0	1	1	0	1	1	1	0	1	0	1	0	1	0	1	0	1	0	0	0	1	1	1	1	1	0	1	1	1
c0582	CPR	1	0	1	0	1	0	1	1	1	1	1	1	1	0	0	0	0	1	1	0	1	1	0	0	0	1	1	0	1	1	0	1	0	1	0	0	0	0	1	1	1	1	1	1	0	1	1	1
c0583	CPR	0	1	0	0	1	0	0	1	1	1	1	1	1	0	1	0	0	0	1	0	1	1	0	1	1	1	0	1	1	1	0	1	0	1	0	1	0	0	0	1	1	1	1	1	0	1	1	1
c0584	CPR	1	1	0	0	1	1	0	0	0	0	1	1	1	0	1	0	0	0	1	0	1	1	0	1	1	0	1	1	0	1	0	1	0	1	0	1	0	0	1	1	1	1	1	1	0	1	1	1
c0585	CPR	1	0	0	0	1	0	0	1	1	1	1	0	0	0	0	0	0	0	1	0	1	0	0	1	0	1	1	1	1	1	0	1	0	1	0	0	0	0	0	0	0	1	1	1	0	1	1	1
c0586	CPR	1	0	0	0	1	0	0	1	1	1	1	1	1	0	0	0	0	0	0	0	1	1	0	0	0	1	0	1	0	1	0	1	0	1	0	0	0	0	0	1	1	1	1	1	0	1	1	1
c0587	CPR	0	0	1	0	1	0	0	1	1	1	1	0	0	0	0	0	0	0	1	0	0	1	0	0	0	1	1	1	1	1	0	1	1	1	0	1	0	1	0	1	1	1	1	1	1	1	1	1
c0588	CPR	1	1	0	0	1	1	0	0	0	0	1	0	0	0	1	0	0	0	1	0	1	0	0	1	1	0	1	1	0	0	0	1	0	1	0	1	0	0	1	1	1	1	1	1	0	1	1	1
c0589	CPR	0	1	0	0	0	1	0	1	1	1	0	0	0	0	1	0	0	0	0	0	1	1	0	1	1	1	1	0	1	1	0	0	0	0	0	1	0	0	0	0	0	0	0	0	0	0	0	0
c0590	CPR	0	1	1	0	1	0	0	1	1	1	1	0	0	0	1	0	0	0	1	0	1	1	0	1	1	1	1	1	1	1	0	1	0	1	0	0	0	1	1	1	1	1	1	1	0	1	1	1
c0591	CPR	0	1	0	0	1	0	0	1	1	1	1	1	1	0	0	0	0	0	0	0	1	1	0	1	1	1	1	1	0	1	0	1	0	1	0	0	0	0	0	1	1	1	1	1	0	1	1	1
c0592	CPR	1	1	0	0	0	0	0	1	1	1	1	0	0	0	1	0	0	0	1	0	1	0	0	1	1	1	1	1	1	1	0	0	0	1	0	1	0	1	0	1	1	1	1	1	0	1	1	1
c0593	CPR	1	1	1	0	1	0	1	1	1	1	1	1	1	0	0	1	0	0	1	0	1	1	0	1	1	1	1	1	1	1	0	1	0	1	1	0	0	0	0	1	1	1	1	1	0	1	1	1
c0594	CPR	1	0	1	0	1	0	0	1	1	1	1	1	1	1	1	1	0	1	1	0	1	1	0	1	1	1	1	1	1	1	0	1	0	1	0	0	0	1	0	1	1	0	0	0	0	1	1	1
c0595	CPR	1	1	1	0	1	0	0	1	1	1	1	1	1	0	0	0	0	0	0	0	1	1	0	1	1	1	1	1	1	1	0	1	0	1	0	1	0	0	0	1	1	1	1	1	0	1	1	1
c0596	CPR	1	1	1	0	1	0	0	0	0	0	1	0	0	0	1	0	0	0	0	0	0	0	0	1	0	1	0	1	1	0	0	1	0	1	0	0	0	1	0	1	1	1	1	1	0	1	0	1
c0597	CPR	1	1	1	0	1	0	0	1	1	1	1	1	1	0	1	1	1	1	1	0	1	1	1	1	1	1	1	1	1	1	0	1	0	1	1	1	0	0	0	1	1	1	1	1	1	1	1	1
c0598	CPR	1	1	0	0	1	0	0	1	1	1	0	0	0	0	0	0	0	0	0	0	0	1	0	1	0	1	0	0	0	1	0	0	1	0	0	1	0	0	0	0	0	1	1	1	0	0	0	0
c0599	CPR	1	1	1	0	1	0	0	1	1	1	1	1	1	0	1	0	0	0	0	0	1	1	1	1	1	1	1	1	1	1	0	1	0	1	1	1	0	0	0	1	1	1	1	1	1	1	1	1
c0600	CPR	1	1	0	0	1	0	0	1	1	1	1	0	0	0	1	0	0	0	0	0	0	1	0	0	0	0	0	1	0	0	0	1	0	1	0	0	0	1	0	1	1	1	1	1	0	1	1	1
c0601	CPR	1	1	0	0	1	0	0	1	1	1	0	1	1	0	1	0	1	1	0	0	1	1	1	1	1	1	0	1	1	1	0	0	0	0	1	1	0	0	0	1	1	1	1	1	1	1	1	1
c0602	CPR	0	1	1	0	1	0	0	1	1	1	1	1	1	0	0	0	0	0	1	0	0	0	0	1	1	1	1	1	0	0	0	1	0	1	1	0	0	0	0	1	1	1	1	1	0	1	1	1
c0603	CPR	1	0	0	0	1	0	0	1	1	1	0	0	0	0	0	0	0	0	0	0	0	1	0	0	0	0	1	1	0	0	0	0	1	0	0	0	0	0	0	0	0	1	1	1	1	1	1	1
c0604	CPR	1	0	1	0	1	0	0	1	1	1	1	1	1	1	1	1	0	1	1	0	1	1	0	1	1	1	1	1	1	1	0	1	0	1	0	0	0	1	0	1	1	1	1	1	0	1	1	1
c0605	CPR	0	0	1	0	1	0	0	1	1	1	1	1	1	0	1	0	0	0	1	0	1	1	0	1	1	1	1	1	1	1	0	1	0	1	0	0	0	1	0	1	1	1	1	1	0	1	1	1
c0606	CPR	1	0	0	0	1	0	0	1	1	1	0	1	1	0	0	0	0	0	0	0	1	1	0	0	0	1	0	1	0	1	0	1	1	1	0	0	0	0	0	1	1	1	1	1	0	1	1	0
c0607	CPR	1	0	1	0	1	0	0	1	1	1	1	1	1	0	1	0	0	0	1	0	0	1	0	1	1	1	1	1	1	1	0	1	0	1	0	0	0	1	0	1	1	1	1	1	1	1	1	1
c0608	CPR	1	0	1	0	1	0	0	1	1	1	1	1	1	0	1	0	0	0	0	0	1	1	0	1	1	1	1	1	1	1	0	1	0	1	0	0	0	1	0	1	1	1	1	1	0	1	1	1
c0609	CPR	0	1	1	0	1	0	0	1	1	1	0	0	0	0	1	0	0	0	0	0	0	1	0	1	1	1	1	0	1	0	0	1	0	1	0	1	0	0	0	1	1	1	1	1	0	1	1	1
c0610	CPR	1	1	1	0	1	1	0	1	1	1	1	1	1	0	1	0	0	0	1	0	1	1	0	1	1	1	1	1	1	1	0	0	0	1	0	1	0	0	0	1	1	1	1	1	0	1	1	1
c0611	CPR	1	1	0	0	1	0	0	1	1	1	1	0	0	0	1	0	0	0	1	0	1	1	0	1	1	1	1	1	1	1	0	0	0	1	0	1	0	1	0	1	1	1	1	1	0	1	1	1
c0612	CPR	0	1	1	0	1	0	0	1	1	1	1	1	1	0	1	0	0	0	1	0	1	1	0	1	1	1	0	1	1	1	0	1	0	1	0	1	0	0	0	1	1	1	1	1	0	1	1	1
c0613	CPR	1	1	1	0	1	0	0	1	1	1	0	1	1	0	0	0	0	0	1	0	1	1	0	1	1	1	1	1	1	1	0	1	0	1	1	1	0	0	0	1	1	1	1	1	0	1	1	1
c0614	CPR	0	1	1	0	1	0	0	1	1	1	1	0	0	0	0	0	0	0	1	0	1	1	0	1	1	1	1	1	1	1	0	1	1	1	0	1	0	0	0	1	1	1	1	1	0	1	1	1
c0615	CPR	1	1	0	0	1	0	0	0	0	0	1	0	0	0	1	1	0	0	1	0	1	1	0	1	1	1	1	0	0	1	0	1	0	1	0	0	0	1	0	1	1	0	0	0	0	0	0	0
c0616	CPR	1	1	1	0	1	0	0	1	1	1	1	0	0	0	1	1	0	1	1	0	1	1	0	0	1	1	1	1	0	1	0	1	0	1	0	0	0	1	0	1	1	1	1	1	0	1	1	1
c0617	CPR	0	1	0	0	0	0	0	1	1	1	0	1	1	0	0	0	0	0	0	0	1	0	0	0	0	1	0	1	0	1	0	1	0	1	0	0	0	0	0	1	1	1	1	1	0	1	1	0
c0618	CPR	0	0	1	0	1	0	0	1	1	1	0	1	1	0	0	0	0	0	0	0	0	1	1	1	1	0	1	1	0	0	0	1	0	1	1	0	0	0	0	1	1	1	1	1	1	1	1	1
c0619	CPR	1	0	0	0	1	0	0	0	0	0	0	0	0	0	0	0	0	0	1	0	0	1	0	0	0	1	1	1	1	0	0	1	1	1	0	0	0	0	0	0	0	1	1	1	0	1	1	1
c0620	CPR	1	1	1	0	1	0	0	1	1	1	1	1	1	0	1	0	0	0	0	0	1	1	1	1	1	1	1	1	1	1	0	1	0	1	1	1	0	1	0	1	1	1	1	1	1	1	1	1
c0621	CPR	1	1	1	0	0	0	0	1	1	1	0	0	0	0	1	0	0	0	1	0	1	0	0	1	1	1	1	1	1	1	0	0	0	1	0	1	0	0	0	0	0	0	0	0	0	0	1	0
c0622	CPR	1	0	0	0	0	0	0	1	1	1	1	0	0	0	1	0	0	0	1	0	1	1	0	1	1	1	1	1	0	1	0	0	0	1	0	0	0	1	1	1	1	1	1	1	1	1	1	1
c0623	CPR	1	1	1	0	1	0	0	1	1	1	1	0	0	0	1	0	0	1	1	0	1	1	0	1	1	1	1	1	1	1	0	1	0	1	0	0	0	1	0	1	1	1	1	1	0	1	1	1
c0624	CPR	1	0	0	0	1	0	0	1	1	1	0	1	1	0	1	0	0	0	1	0	0	0	0	0	0	1	1	1	0	1	0	1	0	1	0	0	0	0	0	1	1	1	0	0	0	0	1	1
c0625	CPR	1	1	1	0	1	0	0	0	0	0	0	1	1	0	0	1	0	1	0	0	1	1	0	1	1	1	1	1	1	1	0	1	0	0	0	1	0	0	0	1	1	1	1	1	0	1	1	1
c0626	CPR	0	1	1	0	0	0	0	1	1	1	1	1	1	0	1	0	0	1	1	0	1	1	0	1	1	1	1	1	1	1	0	0	0	1	0	1	0	0	1	1	1	1	1	1	0	1	1	1
c0627	CPR	1	1	1	0	1	1	0	1	1	1	1	0	0	0	1	0	0	0	1	0	1	1	1	1	1	1	1	1	0	1	0	0	1	1	1	1	0	1	0	1	1	1	1	1	0	1	1	1
c0628	CPR	1	0	1	0	1	0	0	1	1	1	1	0	0	0	1	0	0	0	0	0	1	1	0	1	1	1	1	1	0	1	0	1	0	1	0	0	0	1	0	1	1	1	1	1	0	1	1	1
c0629	CPR	1	0	0	0	0	0	0	0	0	0	0	0	0	0	0	0	0	0	0	0	0	0	0	1	1	0	0	0	0	1	0	1	0	0	0	0	0	0	0	1	1	1	1	1	1	1	1	1
c0630	CPR	1	1	1	0	0	0	0	1	1	1	1	0	0	0	1	0	0	0	1	0	1	0	0	1	1	1	1	1	1	1	0	1	0	1	0	1	0	0	1	1	1	0	0	0	0	0	0	0
c0631	CPR	1	1	1	0	1	0	0	1	1	1	1	1	1	0	1	0	1	0	0	0	1	1	0	1	1	1	1	1	1	1	0	1	0	1	1	1	0	1	0	1	1	1	1	1	1	1	1	1
c0632	CPR	1	1	1	0	1	0	0	1	1	1	1	0	0	0	1	1	0	1	1	0	1	1	0	1	1	1	1	1	1	1	0	1	0	1	0	0	0	1	0	1	1	1	1	1	0	1	1	1
c0633	CPR	1	0	0	0	0	0	0	1	1	1	1	1	1	0	0	0	0	0	0	0	1	1	1	1	1	1	1	0	1	1	0	1	1	1	0	1	0	1	0	1	1	0	0	0	0	0	0	0
c0634	CPR	0	1	1	0	1	0	0	1	1	1	1	1	1	0	0	0	0	0	0	0	1	1	0	1	1	1	1	1	1	1	0	1	0	1	0	1	0	0	0	1	1	1	1	1	0	1	1	1
c0635	CPR	1	1	1	0	1	0	0	1	1	1	1	1	1	0	1	0	0	1	0	0	1	1	0	1	1	1	1	1	1	1	0	1	0	1	1	1	0	1	0	1	1	1	1	1	1	1	1	1
c0636	CPR	1	1	1	0	1	0	0	1	1	1	1	1	1	0	1	0	1	0	0	0	1	1	0	1	1	1	1	1	1	1	0	1	0	1	1	1	0	1	0	1	1	1	1	1	1	1	1	1
c0637	CPR	1	0	1	0	1	0	0	1	1	1	1	1	1	0	1	0	0	1	1	0	1	1	0	0	0	1	1	1	1	1	0	1	0	1	0	0	0	1	0	1	0	1	1	1	0	1	1	1
c0638	CPR	1	1	0	0	0	0	0	0	0	0	1	0	0	0	0	1	0	0	0	0	1	1	0	0	1	1	1	1	0	1	0	1	0	0	0	1	0	0	0	0	0	1	1	1	0	1	1	1
c0639	CPR	1	1	0	0	1	0	0	0	0	0	0	0	0	0	1	0	1	0	1	0	1	1	0	0	0	1	1	1	0	1	0	1	1	1	1	1	0	1	0	1	1	1	1	1	0	1	1	1
c0640	CPR	1	1	1	0	1	0	0	1	1	1	1	1	1	0	1	0	0	0	1	0	1	1	1	1	1	1	1	1	1	1	0	1	1	1	1	1	0	1	0	1	1	1	1	1	0	1	0	1
c0641	CPR	0	1	0	0	0	0	0	1	1	1	0	1	1	0	0	0	0	0	1	0	1	1	0	1	1	1	0	1	1	1	0	0	1	0	0	1	0	0	0	1	1	1	1	1	0	1	1	1
c0642	CPR	1	1	1	0	1	0	0	1	1	1	1	0	0	0	1	0	0	0	1	0	1	0	0	1	1	0	1	1	1	0	0	1	0	1	0	0	0	0	1	1	1	1	1	1	0	1	1	1
c0643	CPR	1	1	1	0	1	0	0	1	1	1	1	1	1	0	1	1	0	1	0	0	1	1	1	1	1	1	1	1	1	1	0	1	0	1	1	0	0	1	0	1	1	1	1	1	0	1	1	1
c0644	CPR	0	0	0	0	1	0	0	1	1	1	1	0	0	0	0	0	0	0	0	0	1	0	0	1	1	0	1	0	0	1	0	0	0	0	0	0	0	0	0	1	1	1	1	1	0	1	1	1
c0645	CPR	0	0	0	0	1	0	0	1	1	1	1	1	1	0	1	0	0	0	0	0	0	0	0	1	1	1	0	1	0	1	0	1	0	1	0	0	0	0	0	1	1	0	0	0	0	0	1	1
c0646	CPR	1	1	1	0	1	0	0	0	0	0	1	0	0	0	1	0	0	0	0	0	0	1	0	1	1	0	1	0	0	0	0	1	0	0	0	0	0	1	0	0	0	1	1	1	0	1	1	1
c0647	CPR	0	1	1	0	1	0	0	1	1	1	1	1	1	0	0	0	0	0	0	0	1	1	0	1	1	1	1	1	1	1	0	0	0	1	0	1	0	0	0	1	1	1	1	1	0	1	1	1
c0648	CPR	1	1	1	0	1	0	0	1	1	1	1	1	1	0	1	0	0	0	1	0	1	1	0	1	1	1	0	1	1	1	0	1	1	1	0	1	0	0	0	1	1	1	1	1	0	1	1	1
c0649	CPR	1	1	1	0	1	0	1	1	1	1	1	0	0	0	1	0	0	0	1	0	1	1	0	1	1	1	1	1	1	1	0	1	1	1	0	1	1	1	0	1	1	1	1	1	0	1	1	1
c0650	CPR	1	0	1	0	1	0	0	1	1	1	1	1	1	0	0	0	0	0	0	0	1	1	0	0	0	1	0	1	0	1	0	1	0	1	0	0	0	0	0	1	1	1	1	1	0	1	1	1
c0651	CPR	0	1	0	0	0	0	0	0	0	0	1	1	1	0	1	0	0	0	0	0	1	1	0	1	1	1	0	0	1	1	0	1	0	1	0	1	0	0	0	1	1	1	1	1	0	1	1	1
c0652	CPR	1	1	1	0	1	0	0	1	1	1	1	1	1	0	1	0	0	1	0	0	1	1	0	1	1	1	1	1	1	1	0	1	0	1	0	1	0	0	1	1	1	1	1	1	0	1	1	1
c0653	CPR	1	1	1	0	1	1	0	1	1	1	1	1	1	0	1	0	0	0	1	0	1	0	0	1	1	1	1	1	1	1	0	0	0	1	0	1	0	0	0	1	1	1	1	1	0	1	1	1
c0654	CPR	1	1	0	0	1	0	0	1	0	0	0	1	1	0	1	0	1	1	0	0	1	0	0	1	0	1	1	1	1	0	0	1	0	1	0	1	0	0	0	1	1	0	0	0	0	0	0	0
c0655	CPR	1	1	1	0	1	0	0	1	1	1	1	1	1	0	1	0	0	0	1	0	1	1	0	1	1	0	1	1	1	1	0	1	0	0	1	1	0	0	0	1	1	1	1	1	0	1	1	1
c0656	CPR	1	1	1	0	1	0	0	1	1	1	1	1	1	0	1	0	1	0	0	0	1	1	0	1	1	1	1	1	1	1	0	1	0	1	1	1	0	1	0	1	1	1	1	1	1	1	1	1
c0657	CPR	0	0	0	0	0	0	0	0	0	0	1	0	0	0	0	0	0	0	0	0	0	1	0	0	0	1	0	1	0	0	0	1	0	1	0	0	0	0	0	1	1	1	1	1	0	1	1	1
c0658	CPR	1	1	1	0	1	0	0	1	1	1	1	1	1	0	1	0	0	0	0	0	1	1	1	1	1	0	1	1	1	1	0	1	0	1	1	1	0	1	0	1	1	1	1	1	1	1	1	1
c0659	CPR	1	1	1	0	1	0	0	1	1	1	1	1	1	0	1	1	1	0	0	0	1	0	0	1	1	1	1	1	1	1	0	1	0	1	0	1	0	0	0	1	1	1	1	1	0	1	1	1
c0660	CPR	0	1	1	0	1	0	0	0	1	1	1	0	0	0	1	0	0	1	0	0	1	1	1	0	0	1	0	1	0	1	0	0	0	1	0	1	0	1	0	1	1	0	0	0	0	1	0	0
c0661	CPR	1	1	1	0	1	0	0	1	1	1	1	1	1	0	1	1	0	0	1	0	1	1	0	1	1	1	1	1	1	1	0	1	0	1	0	0	0	1	0	1	1	1	1	1	1	1	1	1
c0662	CPR	0	1	1	0	1	0	0	1	1	1	1	1	1	0	0	0	0	0	1	0	1	0	0	1	1	1	1	1	0	0	0	1	0	1	1	0	0	0	0	1	1	1	1	1	0	1	1	1
c0663	CPR	0	1	1	0	1	0	0	1	1	1	1	1	1	0	1	0	0	0	1	0	1	1	0	1	1	1	0	1	1	1	0	1	0	1	0	1	0	0	0	1	0	1	1	1	0	1	1	1
c0664	CPR	1	1	1	0	1	0	0	1	1	1	0	1	1	0	1	0	0	0	0	0	1	1	1	1	1	1	1	1	1	1	0	1	0	0	1	1	0	1	0	1	1	1	1	1	1	1	1	1
c0665	CPR	1	1	1	0	1	0	0	1	1	1	1	1	1	0	0	0	0	0	1	0	1	0	0	1	1	1	0	1	1	0	0	1	0	0	0	1	0	0	0	1	1	1	1	1	0	1	1	1
c0666	CPR	1	1	1	0	1	0	0	1	1	1	1	1	1	0	1	0	0	0	1	0	1	1	0	1	1	1	1	1	1	1	0	1	0	1	0	0	0	1	1	1	1	0	0	0	0	0	0	0
c0667	CPR	1	1	1	0	0	0	0	1	1	1	1	1	1	0	1	0	0	0	1	0	1	1	1	1	0	1	1	1	1	1	0	1	0	1	0	1	0	1	0	1	1	1	1	1	1	1	1	1
c0668	CPR	1	1	1	0	1	0	0	1	1	1	1	1	1	0	0	1	1	0	0	0	1	1	1	1	1	1	1	1	1	1	0	1	0	1	1	0	0	1	0	1	1	1	1	1	1	1	1	1
c0669	CPR	1	0	0	0	1	0	0	0	0	0	0	0	0	0	0	0	0	0	0	0	0	0	0	0	0	1	0	0	1	0	0	1	0	0	0	0	0	0	0	1	1	1	1	1	0	1	1	1
c0670	CPR	1	0	0	0	1	0	0	1	1	1	1	1	1	0	0	0	0	0	0	0	1	1	0	0	0	1	0	1	1	1	0	1	0	1	1	0	0	0	0	1	1	1	1	1	0	1	1	1
c0671	CPR	1	1	0	1	1	0	1	1	1	0	1	1	1	0	1	0	0	0	0	0	1	1	0	1	1	1	1	1	1	1	0	1	0	1	0	1	0	0	0	1	1	0	0	0	0	0	1	1
c0672	CPR	1	0	0	0	1	0	0	1	1	1	1	1	1	0	1	0	0	0	1	0	1	1	0	0	1	1	1	1	0	1	0	1	1	1	0	0	0	0	0	1	1	1	1	1	0	1	1	1
c0673	CPR	1	1	0	0	1	1	0	1	1	1	1	1	1	0	0	0	0	0	1	0	1	1	0	1	1	1	1	1	0	1	0	1	0	1	0	0	0	0	1	1	1	1	1	1	0	1	1	1
c0674	CPR	1	1	0	0	1	0	0	1	1	1	1	0	0	0	1	0	0	0	1	0	1	1	0	1	1	1	1	1	1	1	0	0	0	1	0	1	0	1	0	1	1	1	1	1	0	1	1	1
c0675	CPR	1	1	1	0	1	0	0	1	1	1	1	1	1	0	1	0	0	0	1	0	1	1	0	1	1	1	1	1	0	1	0	1	0	1	0	1	0	1	1	1	1	1	1	1	0	1	1	1
c0676	CPR	1	1	1	1	1	0	0	1	1	1	1	1	1	0	1	1	1	1	1	0	1	1	1	1	1	1	1	1	0	1	0	1	0	1	1	1	0	0	0	1	1	1	1	1	1	1	1	1
c0677	CPR	1	0	1	1	1	0	0	1	1	1	0	1	1	0	0	0	1	1	1	0	0	1	1	0	0	0	1	0	0	1	0	1	0	1	1	0	0	0	0	1	1	1	1	1	1	1	1	1
c0678	CPR	1	0	1	0	1	0	0	0	0	0	1	1	1	0	0	0	0	0	0	0	1	1	0	0	0	0	0	1	0	1	0	1	0	0	1	0	0	0	0	1	1	1	1	1	0	1	0	1
c0679	CPR	1	1	1	0	1	0	0	0	0	0	1	1	1	0	1	0	0	0	1	0	1	1	0	1	1	1	0	1	1	1	0	0	0	1	0	1	0	0	0	1	1	1	1	1	0	1	1	1
c0680	CPR	1	1	1	0	1	0	0	1	1	1	1	1	1	0	1	1	0	1	1	0	1	1	0	1	0	1	1	1	1	1	0	1	0	1	1	0	0	0	1	1	1	1	1	1	0	1	1	1
c0681	CPR	1	1	1	0	1	0	0	1	1	1	1	1	1	0	1	0	0	1	1	0	1	1	0	1	1	1	1	1	1	1	0	1	0	1	0	0	0	1	0	1	1	1	1	1	0	1	1	1
c0682	CPR	1	1	0	0	1	0	0	0	0	0	1	1	1	0	1	0	0	0	1	0	1	1	0	1	1	1	1	1	1	1	0	1	0	1	0	1	0	1	0	1	1	1	1	1	0	1	1	1
c0683	CPR	1	1	1	0	1	0	1	1	1	1	1	1	1	0	0	0	0	0	1	0	1	1	0	1	1	1	1	1	0	1	0	1	0	1	0	1	0	0	0	1	1	1	1	1	0	1	1	1
c0684	CPR	1	0	1	0	1	0	0	1	1	1	1	1	1	1	1	1	0	1	1	0	1	1	0	1	1	1	1	1	1	1	0	1	0	1	0	0	0	1	0	1	1	1	1	1	0	1	1	1
c0685	CPR	1	0	0	0	1	0	0	1	1	1	1	0	0	0	1	0	0	0	0	0	1	0	0	1	1	1	1	1	0	1	0	1	0	1	0	0	0	0	0	1	1	1	1	1	0	1	1	1
c0686	CPR	1	1	1	0	0	0	0	1	1	1	1	1	1	0	0	0	0	0	1	0	1	1	1	1	0	1	1	1	1	1	0	1	0	1	0	1	0	1	0	1	1	1	1	1	1	1	1	1
c0687	CPR	1	1	1	0	1	0	0	1	1	1	1	1	1	0	1	1	0	0	1	0	1	1	1	1	1	1	1	1	1	1	0	1	1	1	1	1	0	1	0	1	1	1	1	1	0	1	1	1
c0688	CPR	1	1	1	0	1	0	0	1	1	1	1	1	1	0	1	0	0	0	1	0	1	1	0	1	1	1	0	1	1	1	0	1	1	1	0	1	0	0	0	1	1	1	1	1	0	1	1	1
c0689	CPR	1	0	0	0	1	1	0	1	1	1	1	1	1	0	0	0	0	0	1	0	1	1	0	0	0	0	1	1	0	1	0	1	0	1	1	0	0	0	1	1	1	1	1	1	0	1	1	1
c0690	CPR	0	1	1	0	1	0	0	1	1	1	0	1	1	0	1	0	0	0	0	0	1	1	0	1	1	0	0	1	1	0	0	1	0	1	0	0	0	0	0	1	1	1	1	1	0	1	1	1
c0691	CPR	1	0	1	0	0	0	0	1	1	0	0	1	1	0	0	0	0	0	1	0	0	1	0	0	0	0	0	0	1	1	0	1	0	0	0	0	0	0	1	1	1	0	0	0	0	0	0	0
c0692	CPR	0	1	0	0	1	0	0	1	1	1	0	0	0	0	1	0	0	0	1	0	0	1	0	0	0	1	1	1	1	1	0	0	0	0	0	1	0	0	0	1	1	0	0	0	0	0	1	1
c0693	CPR	1	1	0	0	1	0	0	1	1	1	1	0	0	0	1	0	0	0	1	0	1	1	0	1	1	1	1	1	1	1	0	0	0	1	0	1	0	1	0	1	1	1	1	1	0	1	1	1
c0694	CPR	1	1	1	0	1	0	0	1	1	1	1	1	1	0	1	0	0	0	0	0	1	1	1	1	1	1	1	0	1	1	0	1	0	1	1	1	0	0	0	1	1	1	1	1	1	1	1	1
c0695	CPR	0	0	1	0	0	0	0	1	1	1	1	1	1	0	1	1	0	1	1	0	1	1	0	1	1	1	1	1	1	1	0	0	0	1	0	0	0	1	0	1	1	1	1	1	0	1	0	0
c0696	CPR	0	0	0	0	1	0	0	1	1	1	0	1	1	0	1	0	0	0	1	0	1	1	0	0	0	0	1	1	0	1	0	1	0	1	0	0	0	1	0	0	0	1	1	1	0	1	1	1
c0697	CPR	1	1	1	0	1	0	1	1	1	1	1	1	1	0	1	0	1	0	0	1	1	1	1	1	1	1	1	1	1	1	0	1	1	1	1	1	1	1	1	1	1	1	1	1	1	1	1	1
c0698	CPR	1	1	0	0	1	0	0	1	1	1	1	1	1	0	0	0	0	0	0	0	1	1	0	1	1	1	0	1	1	1	0	1	0	1	0	1	0	0	0	1	1	1	1	1	0	1	1	1
c0699	CPR	1	1	1	0	0	0	0	1	1	1	1	1	1	0	1	0	0	1	1	0	1	1	0	1	1	1	0	1	1	1	0	1	0	1	0	1	0	0	0	1	1	1	1	1	0	1	1	1
c0700	CPR	1	1	1	0	1	0	0	1	1	1	1	1	1	0	1	0	0	1	1	0	1	1	0	1	1	1	1	1	1	1	0	1	0	1	0	0	0	1	0	1	1	1	1	1	0	1	1	1
c0701	CPR	1	1	0	0	1	0	0	1	1	1	1	0	0	0	1	0	0	0	1	0	1	1	0	1	1	1	1	1	1	1	0	1	0	1	0	0	0	0	1	1	1	1	1	1	0	1	1	1
c0702	CPR	1	1	1	0	1	0	0	1	1	1	0	0	0	0	1	0	0	0	1	0	0	1	0	1	1	1	1	1	0	1	0	0	0	1	0	0	0	1	0	0	0	1	1	1	0	1	1	1
c0703	CPR	1	0	1	0	1	0	0	1	1	1	1	1	1	0	1	0	0	0	1	0	1	1	1	1	1	1	1	1	1	1	0	1	1	1	1	0	0	1	0	1	1	1	1	1	0	1	1	1
c0704	CPR	1	1	0	0	1	0	0	0	0	0	0	1	0	0	1	0	0	0	0	0	1	0	0	0	1	1	1	1	1	1	0	1	0	0	0	1	0	0	0	1	1	1	1	1	0	1	1	1
c0705	CPR	1	1	1	0	1	0	0	1	1	1	1	0	0	0	1	1	0	1	1	0	1	1	0	1	1	1	1	1	1	1	0	1	0	1	0	0	0	1	0	1	1	1	1	1	0	1	1	1
c0706	CPR	1	1	0	0	1	0	0	1	1	1	0	0	0	0	1	0	0	0	0	0	1	0	0	1	1	1	1	1	0	1	0	1	0	1	0	1	0	1	0	1	1	1	1	1	0	1	1	1
c0707	CPR	1	1	0	0	1	0	0	0	0	0	1	0	0	0	1	0	0	0	1	0	1	1	0	1	1	0	1	0	1	0	0	0	0	1	0	1	0	1	0	0	0	0	0	0	0	1	1	1
c0708	CPR	1	1	0	0	1	1	0	1	1	1	1	1	1	0	0	0	0	0	1	0	1	1	0	1	1	1	1	1	0	1	0	1	0	1	0	1	0	0	1	1	1	1	1	1	0	1	1	1
c0709	CPR	0	0	0	0	1	0	0	1	1	1	1	0	0	0	1	0	0	0	1	0	0	0	0	1	1	1	1	1	1	1	0	1	0	1	0	0	0	1	0	1	1	1	1	1	0	1	1	1
c0710	CPR	1	0	0	0	0	0	0	1	1	1	1	0	0	0	1	0	0	0	0	0	0	1	0	1	1	0	1	0	1	0	0	0	0	1	0	0	0	1	0	1	1	0	0	0	0	0	0	0
c0711	CPR	1	1	1	0	1	0	0	1	1	1	1	1	1	0	1	0	0	0	1	0	1	1	0	1	1	1	0	1	1	1	0	1	1	1	0	1	0	0	0	1	1	1	1	1	0	1	1	1
c0712	CPR	1	1	1	0	1	0	0	1	1	1	1	1	1	0	1	1	0	1	0	0	0	1	1	1	0	1	1	1	1	1	0	1	0	0	1	1	0	1	0	1	1	1	1	1	1	1	1	1
c0713	CPR	0	1	1	0	1	0	0	1	1	1	1	0	0	0	1	0	0	0	0	0	1	1	0	1	0	0	0	0	1	1	0	0	0	1	0	1	0	1	0	1	1	1	1	1	0	1	1	1
c0714	CPR	1	0	0	0	0	0	0	0	0	0	0	0	0	0	0	0	0	0	0	0	0	0	1	0	0	1	0	1	1	0	0	0	0	0	1	0	0	0	0	1	1	1	0	0	0	0	1	1
c0715	CPR	1	0	0	0	1	0	0	1	1	1	1	0	0	0	1	0	0	0	1	0	1	1	0	1	1	1	1	1	1	1	0	1	1	1	0	0	0	1	0	1	1	1	1	1	0	1	1	1
c0716	CPR	1	1	1	0	1	0	1	1	1	1	1	1	1	0	1	0	1	0	0	1	1	1	1	1	1	1	1	1	1	1	0	1	1	1	1	1	1	1	1	1	1	1	1	1	1	1	1	1
c0717	CPR	0	1	0	0	1	1	0	1	1	1	1	1	1	0	1	0	0	0	1	0	0	1	0	1	1	0	1	1	1	1	0	0	0	1	0	1	0	0	0	1	1	1	1	1	0	1	1	1
c0718	CPR	1	1	1	1	0	0	0	0	0	0	1	1	1	0	0	1	0	0	0	0	0	0	0	1	1	1	0	1	1	0	0	1	0	0	0	1	0	0	0	1	1	1	1	1	0	1	1	1
c0719	CPR	1	0	0	0	1	0	0	0	0	0	0	1	1	0	0	0	0	0	1	0	0	1	0	0	0	1	0	0	0	1	0	1	0	1	0	0	0	0	0	1	1	1	1	1	0	1	0	1
c0720	CPR	1	1	1	0	1	0	0	1	1	1	0	1	1	0	1	0	0	0	1	0	1	0	0	1	1	1	0	1	1	0	0	1	0	1	0	1	0	0	0	1	1	1	1	1	0	1	1	1
c0721	CPR	0	1	1	0	1	0	0	1	1	1	0	1	1	0	1	0	0	0	0	0	1	1	0	1	1	0	0	1	0	1	0	1	0	0	0	1	0	0	0	1	1	1	1	1	0	1	1	1
c0722	CPR	0	0	0	0	1	0	0	1	1	1	1	0	0	0	0	0	0	0	0	0	1	0	0	0	0	1	0	1	0	1	0	1	0	1	0	0	0	0	0	0	0	1	1	1	1	1	0	0
c0723	CPR	1	1	1	0	1	0	0	1	1	1	1	1	1	0	1	0	0	0	1	0	1	1	0	1	1	1	1	1	1	1	0	1	0	1	0	0	0	1	1	1	1	1	1	1	0	1	1	1
c0724	CPR	1	1	1	0	1	0	0	1	1	1	1	1	1	0	1	0	0	0	1	0	1	1	0	1	1	1	0	1	1	1	0	1	1	1	0	1	0	0	0	1	1	1	1	1	0	1	1	1
c0725	CPR	0	0	0	0	0	0	0	0	0	0	0	1	1	0	0	0	0	0	0	0	0	0	0	0	0	0	0	1	1	0	0	1	0	1	0	0	0	0	0	1	1	1	1	1	0	1	1	1
c0726	CPR	1	1	1	0	1	0	1	1	1	1	1	1	1	0	1	0	1	0	0	1	1	1	1	1	1	1	1	1	1	1	0	1	0	1	1	1	1	1	1	1	1	1	1	1	1	1	1	1
c0727	CPR	1	1	1	0	1	0	0	1	1	1	1	1	1	0	1	0	0	1	1	0	1	1	0	1	1	1	1	1	1	1	0	1	0	1	0	0	0	1	0	1	1	1	1	1	0	1	1	1
c0728	CPR	1	1	1	0	1	0	0	1	1	1	1	0	0	0	1	1	1	1	1	1	1	1	1	1	1	1	1	0	1	1	0	1	0	1	1	0	0	1	0	1	1	1	1	1	1	1	1	1
c0729	CPR	1	1	1	0	1	0	0	1	1	1	1	1	1	0	1	0	0	1	1	0	1	1	0	1	1	1	1	1	1	1	0	1	0	1	0	0	0	1	0	1	1	1	1	1	0	1	1	1
c0730	CPR	1	0	0	0	1	0	0	1	1	1	1	1	1	0	0	0	0	0	0	0	0	1	1	0	0	1	1	1	1	1	0	1	0	1	1	0	0	0	0	1	1	1	1	1	1	1	1	1
c0731	CPR	1	1	1	0	1	0	0	1	1	1	1	1	1	0	1	0	0	0	1	0	1	1	0	1	1	1	0	1	0	1	0	1	0	0	0	0	0	1	0	1	1	1	1	1	1	1	1	1
c0732	CPR	0	1	1	0	0	0	0	1	1	1	1	0	0	0	1	1	0	0	1	0	1	1	0	0	1	1	1	0	0	1	0	0	0	1	0	0	0	1	0	1	1	1	1	1	0	1	1	1
c0733	CPR	1	0	0	0	1	0	0	1	1	1	1	1	1	0	1	0	0	0	1	0	1	1	0	0	0	1	1	1	0	0	0	1	1	0	0	0	0	0	0	0	0	1	1	1	0	1	1	1
c0734	CPR	1	1	0	0	1	1	0	1	1	1	1	1	1	0	1	0	0	0	1	0	1	0	0	1	1	0	1	1	0	0	0	1	0	1	0	1	0	0	1	1	1	1	1	1	0	1	1	1
c0735	CPR	1	1	1	0	1	0	0	1	1	1	1	1	1	0	1	1	0	0	1	0	1	1	0	1	1	1	1	1	1	1	0	1	0	1	0	0	0	1	0	1	1	1	1	1	0	1	1	1
c0736	CPR	1	1	0	0	1	1	0	1	1	1	1	1	1	0	1	0	0	0	1	0	1	0	0	1	1	1	1	1	0	0	0	1	0	1	0	1	0	0	1	1	1	1	1	1	0	1	1	1
c0737	CPR	0	1	1	0	1	0	0	1	1	1	0	1	1	0	0	1	0	0	1	0	1	1	0	1	1	1	1	1	1	1	0	1	0	1	0	1	0	0	0	0	0	1	1	1	0	1	1	1
c0738	CPR	1	1	1	0	1	0	0	0	0	0	1	1	1	0	0	1	0	0	0	0	1	1	0	1	0	1	1	1	0	1	0	1	1	0	0	1	0	0	0	1	1	1	1	1	0	1	1	1
c0739	CPR	1	1	1	0	0	0	1	1	1	1	1	1	1	0	1	0	0	1	0	0	1	1	0	0	0	0	0	1	1	1	0	0	0	1	0	0	0	1	0	1	1	1	1	0	0	1	1	1
c0740	CPR	1	0	1	0	1	0	0	0	0	0	0	0	0	0	0	0	0	0	0	0	1	1	1	0	0	0	1	0	0	0	0	0	1	0	0	0	0	1	0	1	1	1	1	1	0	1	1	1
c0741	CPR	1	1	1	0	1	0	0	1	1	1	1	1	1	0	1	0	0	0	0	0	0	1	0	1	1	1	0	1	1	1	0	0	0	1	0	1	0	0	0	0	0	1	1	1	0	1	1	1
c0742	CPR	0	1	0	0	1	0	0	1	1	1	0	0	0	0	1	0	0	0	0	0	1	1	0	0	0	0	0	1	1	0	0	1	1	0	0	1	0	1	0	1	1	0	0	0	0	0	0	0
c0743	CPR	1	1	1	0	1	1	0	1	1	1	1	1	1	0	1	0	0	0	1	0	1	0	0	1	1	1	1	1	1	1	0	0	0	1	0	1	0	0	0	1	1	1	1	1	0	1	1	1
c0744	CPR	1	0	1	0	1	0	0	0	0	0	1	1	1	0	0	0	0	1	0	0	1	1	0	0	0	1	0	1	1	1	0	1	0	0	1	0	0	0	1	0	1	1	1	1	0	1	0	0
c0745	CPR	1	1	1	0	1	0	0	1	1	1	1	1	1	0	1	1	1	0	0	0	0	1	1	0	0	1	1	1	1	1	0	1	0	0	1	1	0	0	0	1	1	1	1	1	0	1	1	1
c0746	CPR	1	1	1	0	1	0	0	1	1	1	1	1	1	0	1	0	0	0	1	0	1	1	0	1	1	0	1	1	0	1	0	1	0	1	0	1	0	1	0	1	1	1	1	1	1	1	1	1
c0747	CPR	1	1	0	0	1	1	0	1	1	1	1	1	1	0	0	0	0	0	1	0	1	1	0	1	1	1	1	1	0	1	0	1	0	1	0	1	0	0	1	1	1	1	1	1	0	1	1	1
c0748	CPR	1	1	0	0	1	1	0	1	1	1	1	1	1	0	0	0	0	0	1	0	1	1	0	1	1	1	1	1	0	1	0	1	0	1	0	1	0	0	1	1	1	1	1	1	0	1	1	1
c0749	CPR	1	0	0	0	1	0	0	0	0	0	0	0	0	0	0	0	0	0	0	0	1	0	0	0	0	1	0	1	0	0	0	0	0	0	0	0	0	0	0	1	1	0	0	0	0	0	1	1
c0750	CPR	0	1	1	0	1	0	0	1	1	1	0	1	1	0	1	0	0	0	1	0	1	1	0	1	1	1	1	1	1	1	0	1	0	1	0	0	0	1	0	1	1	1	1	1	1	1	1	1
c0751	CPR	1	1	1	0	0	0	0	1	1	1	0	1	1	0	0	0	0	0	0	0	1	1	0	1	1	1	1	1	1	1	0	1	0	1	0	1	0	0	0	1	1	1	1	1	0	1	1	1
c0752	CPR	0	1	1	0	1	0	0	1	1	1	0	0	0	0	1	0	0	0	1	0	1	1	1	0	0	0	1	1	1	0	0	0	0	1	0	1	0	1	0	1	1	1	1	1	0	1	1	1
c0753	CPR	1	1	0	0	1	0	0	1	1	1	1	1	1	0	0	0	0	0	1	0	1	1	0	1	1	0	1	1	0	1	0	1	0	1	1	0	0	0	0	1	1	1	1	1	0	1	1	1
c0754	CPR	1	1	1	0	0	0	1	1	1	1	1	0	0	0	1	0	1	0	0	1	1	1	1	1	1	1	1	1	1	1	0	0	0	1	1	1	1	1	1	1	1	1	1	1	1	1	1	1
c0755	CPR	1	0	0	0	1	0	0	1	1	1	1	0	0	0	1	0	0	0	1	0	1	1	0	1	1	1	1	1	1	1	0	1	1	1	0	0	0	1	0	1	1	1	1	1	0	1	1	1
c0756	CPR	1	1	1	0	1	0	0	1	1	1	1	1	1	0	1	1	0	1	0	0	1	1	1	1	1	1	1	1	1	1	0	1	0	1	1	1	0	1	0	1	1	1	1	1	1	1	1	1
c0757	CPR	1	0	0	0	0	0	0	1	1	1	1	1	0	0	0	0	0	0	0	0	0	0	0	1	1	0	0	1	0	0	0	0	0	0	0	0	0	0	0	1	1	1	1	1	0	1	1	1
c0758	CPR	1	1	1	0	1	0	0	1	1	1	1	1	1	0	1	1	0	0	1	0	1	1	0	1	1	0	1	1	1	1	0	1	0	1	0	0	0	1	0	1	1	1	1	1	0	1	1	1
c0759	CPR	1	1	1	0	1	0	0	1	1	1	1	1	1	0	1	0	0	0	0	0	1	1	1	0	0	1	1	1	1	1	0	1	0	0	0	1	0	0	0	0	0	1	1	1	1	1	1	1
c0760	CPR	1	1	1	1	1	0	1	1	1	1	1	1	1	0	0	1	0	0	1	0	1	1	0	1	1	1	1	1	1	1	0	1	1	1	0	1	0	0	0	1	1	1	1	1	0	1	1	1
c0761	CPR	1	0	1	0	1	0	0	1	1	1	1	1	1	0	0	0	0	0	0	0	1	1	0	0	0	1	0	1	1	1	0	1	0	1	0	0	0	0	0	1	1	1	1	1	0	1	1	1
c0762	CPR	1	1	1	0	1	0	0	1	1	1	1	1	1	0	1	0	0	0	1	0	1	1	0	1	1	1	1	1	1	1	0	1	0	1	0	0	0	1	1	1	1	1	1	1	0	1	1	1
c0763	CPR	1	1	1	0	1	1	0	1	1	1	1	0	0	0	1	0	0	0	1	0	1	1	1	1	1	1	1	1	0	1	0	0	1	1	1	1	0	1	0	1	1	1	1	1	0	1	1	1
c0764	CPR	1	1	0	0	1	0	0	1	1	1	0	0	0	0	1	1	1	0	1	0	1	0	0	0	0	1	1	0	1	1	0	1	1	0	1	1	0	0	0	1	1	1	1	1	0	1	1	1
c0765	CPR	1	1	1	0	1	0	0	1	1	1	1	1	1	0	1	0	0	0	0	0	1	0	0	1	1	1	0	1	1	0	0	0	0	1	0	1	0	0	0	1	1	1	1	1	0	1	1	1
c0766	CPR	0	0	1	0	0	0	0	1	1	1	0	0	0	0	1	0	0	0	1	0	0	0	0	0	0	0	1	0	0	0	0	1	0	0	0	0	0	0	0	1	1	1	1	1	0	1	1	1
c0767	CPR	0	0	0	0	1	0	0	1	1	1	1	1	1	0	0	1	0	0	0	0	1	1	1	1	1	0	1	1	0	0	0	1	0	1	1	0	0	0	0	0	0	1	1	1	1	1	1	1
c0768	CPR	0	0	1	0	1	0	0	1	1	1	0	1	1	0	0	0	0	0	0	0	0	1	0	0	0	1	0	1	1	1	0	0	0	0	1	0	0	0	0	1	1	1	1	1	0	1	0	0
c0769	CPR	0	1	1	0	1	0	0	1	1	1	1	1	1	0	1	0	0	0	1	0	1	1	0	1	1	1	0	1	1	1	0	1	0	1	0	1	0	0	0	1	1	1	1	1	0	1	1	1
c0770	CPR	1	1	1	0	1	0	1	1	1	1	1	1	1	0	0	1	0	1	1	0	1	1	0	1	1	1	1	1	1	1	0	1	1	1	0	1	0	0	1	1	1	1	1	1	1	1	1	1
c0771	CPR	1	1	1	0	1	0	0	1	1	1	1	1	1	0	1	1	1	0	0	0	0	1	1	0	0	1	1	1	0	1	0	1	0	1	1	1	0	1	0	1	1	1	1	1	1	1	1	1
c0772	CPR	1	1	1	0	1	0	0	1	1	1	1	1	1	0	1	0	0	0	0	0	1	1	1	1	1	1	1	1	0	0	0	1	0	1	1	1	0	0	0	1	1	0	0	0	0	0	1	1
c0773	CPR	1	0	1	0	1	0	0	1	1	1	1	1	1	0	1	0	0	0	0	0	1	0	0	1	1	1	1	1	1	1	0	1	0	1	0	0	0	0	0	1	1	1	1	1	0	1	1	1
c0774	CPR	1	1	0	0	0	0	0	1	1	0	0	0	0	0	1	0	0	0	1	0	0	1	1	1	1	0	0	1	0	1	0	0	1	1	1	1	0	1	0	1	1	1	1	1	0	1	1	1
c0775	CPR	1	1	0	0	1	0	0	1	1	1	1	0	0	0	1	0	0	0	0	0	1	1	0	0	0	1	1	1	1	1	0	1	0	1	0	1	0	1	1	1	1	1	1	1	0	1	1	1
c0776	CPR	1	0	1	0	0	0	0	1	1	1	1	1	1	0	1	0	0	0	0	0	1	1	0	1	1	1	1	1	1	1	0	1	1	1	0	0	0	1	0	1	1	1	1	1	0	1	1	1
c0777	CPR	1	1	1	0	1	0	0	0	0	0	1	0	0	0	1	0	0	0	0	0	0	0	0	1	1	0	0	1	1	0	0	0	0	0	0	0	0	0	0	0	0	0	0	0	0	0	0	0
c0778	CPR	0	1	1	0	0	0	0	1	1	1	0	1	1	0	1	0	1	0	0	0	1	1	0	0	0	1	1	1	1	0	0	1	1	0	1	0	0	0	0	1	1	0	0	0	0	0	0	0
c0779	CPR	1	1	1	0	1	1	0	1	1	1	1	1	1	0	0	0	0	0	1	0	0	0	0	1	1	1	0	1	1	0	0	1	0	1	0	0	0	0	0	1	1	1	1	1	0	1	1	1
c0780	CPR	1	1	1	0	1	0	0	1	1	1	1	0	0	0	1	1	0	1	1	0	1	1	0	1	1	1	1	1	1	1	0	1	0	1	0	0	0	1	0	1	1	1	1	1	0	1	1	1
c0781	CPR	0	0	0	0	1	0	0	1	1	1	0	1	1	0	0	1	0	1	1	0	1	1	0	1	1	0	1	1	1	1	0	0	0	1	1	1	0	0	0	1	1	1	1	1	0	1	1	1
c0782	CPR	0	1	0	0	1	0	0	1	1	1	1	1	1	0	0	0	0	0	1	0	1	1	0	1	1	1	1	1	1	1	0	1	0	1	1	0	0	0	0	1	1	1	1	1	0	1	1	1
c0783	CPR	1	0	1	0	1	0	0	1	1	1	0	1	1	0	0	0	0	0	1	0	1	0	0	1	1	1	1	1	0	1	0	0	0	1	0	0	0	0	0	1	1	1	0	0	0	0	1	1
c0784	CPR	1	1	0	0	1	0	0	0	0	0	1	1	1	0	1	0	0	0	0	0	1	1	0	1	1	1	0	1	0	1	0	1	0	0	0	1	0	0	0	1	1	1	1	1	0	1	1	1
c0785	CPR	1	0	1	0	1	0	0	1	1	1	1	1	1	0	1	0	0	0	1	0	1	1	1	1	1	1	1	1	1	1	0	1	1	1	1	0	0	1	0	1	1	1	1	1	0	1	1	1
c0786	CPR	1	1	1	0	1	0	0	1	1	1	0	1	1	0	1	1	0	1	0	0	1	0	0	1	1	1	1	1	1	1	0	1	0	0	1	1	0	0	0	1	1	1	1	1	0	1	1	1
c0787	CPR	1	1	1	0	1	0	0	1	1	1	1	0	0	0	0	0	0	0	1	0	1	0	0	1	1	0	1	1	1	1	0	1	0	1	0	0	0	0	1	1	1	1	1	1	1	1	1	1
c0788	CPR	1	1	1	0	1	0	0	1	1	1	1	1	1	0	1	0	0	1	0	0	1	1	0	1	1	1	1	1	1	1	0	1	0	1	0	1	0	1	0	1	1	1	1	1	0	1	1	1
c0789	CPR	1	1	1	0	1	0	0	1	1	1	1	1	1	0	0	0	0	0	1	0	1	1	0	0	0	1	1	1	0	1	0	1	0	1	0	1	0	0	0	1	1	1	1	1	0	1	1	1
c0790	CPR	0	1	0	0	0	0	0	1	1	1	0	0	0	0	1	0	0	0	0	0	0	0	0	0	0	0	1	1	0	0	0	1	0	0	0	0	0	0	0	1	1	0	0	0	0	0	0	0
c0791	CPR	1	0	0	0	1	0	0	1	1	1	1	1	1	0	1	0	0	0	0	0	1	0	0	1	1	1	1	0	1	1	0	1	0	1	0	0	0	0	0	1	1	1	1	1	0	1	1	1
c0792	CPR	1	1	1	0	1	1	0	1	1	1	1	1	1	0	1	0	0	0	1	0	1	1	0	1	1	1	1	1	0	1	0	0	0	1	0	1	0	0	0	1	1	1	1	1	0	1	1	1
c0793	CPR	0	1	0	0	0	0	0	1	1	1	0	0	0	0	0	0	0	0	0	0	0	1	1	0	0	0	0	0	0	0	0	0	0	1	1	0	0	1	0	1	1	1	1	1	1	1	1	1
c0794	CPR	1	0	1	0	1	0	0	1	1	1	1	1	1	0	1	0	0	0	1	0	1	1	1	1	1	1	1	1	1	1	0	1	1	1	1	0	0	1	0	1	1	1	1	1	0	1	1	1
c0795	CPR	1	1	1	0	1	0	0	1	1	1	1	1	1	0	1	0	0	0	1	0	1	1	0	1	1	1	1	1	1	1	0	1	0	1	1	1	0	0	0	1	1	1	1	1	0	1	1	1
c0796	CPR	1	1	1	0	1	0	0	1	1	1	1	1	1	0	1	0	0	0	0	0	1	1	1	1	1	1	1	1	1	1	0	1	0	1	1	1	0	1	0	1	1	1	1	1	1	1	1	1
c0797	CPR	1	1	1	0	1	0	0	1	1	1	1	1	1	0	0	0	0	0	0	0	1	1	0	1	1	1	1	1	1	1	0	1	0	1	0	1	0	0	0	1	1	1	1	1	0	1	1	1
[truncated: 91 more columns]
